# Supplementary material for: SHAP-enhanced machine learning identifies modifiable obesity predictors across adolescent weight groups: A 2021 YRBSS analysis
Source: PLoS One. 2025 Oct 10;20(10):e0334502. doi: 10.1371/journal.pone.0334502 (PMC12513593; doi:10.1371/journal.pone.0334502)
Supplement: S1 — (XLSX) [file pone.0334502.s001.xlsx]

## Sheet: 2021_YRBS_Data_Working_V1
weight	stratum	psu	Age	Sex	raceeth	bmipct	MVPA_days	Screen_time	Sleep_duration	Breakfast_days	Fruit_juice	Fruit	Green_salad	Potatoes	Carrots	Other_vegetables	Soda	Milk	Alcohol	Cigarettes	Electronic_vapor	Marijuana	Pain_medicine
3.1067	214	87023	4	2	#NULL!	#NULL!	1	6	1	7	1	2	1	1	1	2	2	2	#NULL!	1	1	1	2
3.8018	214	87023	4	2	#NULL!	#NULL!	1	2	4	2	1	1	1	1	1	1	1	1	2	1	1	1	1
0.8782	214	87643	4	2	#NULL!	#NULL!	8	3	3	3	2	2	1	1	1	1	1	5	1	1	4	1	1
2.3892	214	87643	4	2	#NULL!	#NULL!	1	6	3	1	2	2	1	1	1	2	2	2	2	1	1	2	1
1.9306	103	143399	4	2	#NULL!	#NULL!	3	6	2	4	1	1	1	2	2	2	1	3	2	1	1	1	1
0.815	103	143399	4	2	#NULL!	#NULL!	4	6	2	2	2	1	3	2	1	2	1	1	2	1	1	1	1
1.0813	103	143399	4	2	#NULL!	#NULL!	3	3	1	1	2	2	2	2	5	6	2	2	1	1	1	1	1
1.1959	103	143399	4	2	#NULL!	#NULL!	5	4	4	3	2	3	3	3	3	3	2	3	1	1	1	1	1
1.003	103	172070	4	2	#NULL!	#NULL!	#NULL!	#NULL!	5	#NULL!	#NULL!	4	1	#NULL!	#NULL!	#NULL!	#NULL!	#NULL!	#NULL!	#NULL!	#NULL!	#NULL!	#NULL!
0.6537	103	172070	4	2	5	#NULL!	#NULL!	#NULL!	#NULL!	#NULL!	#NULL!	#NULL!	#NULL!	#NULL!	#NULL!	#NULL!	#NULL!	#NULL!	#NULL!	#NULL!	#NULL!	#NULL!	#NULL!
2.7882	112	187048	4	2	#NULL!	#NULL!	1	6	5	1	#NULL!	#NULL!	#NULL!	1	1	2	2	1	1	1	1	1	1
4.1647	213	243896	4	2	#NULL!	#NULL!	5	3	4	6	2	7	2	2	2	3	1	2	1	1	1	1	1
0.7894	102	259716	4	2	#NULL!	#NULL!	1	6	4	8	3	2	5	1	2	2	5	1	1	1	1	1	1
0.6716	102	259716	4	2	#NULL!	#NULL!	8	6	#NULL!	8	1	2	7	1	2	3	7	4	1	#NULL!	#NULL!	4	3
1.3328	102	259716	4	2	#NULL!	#NULL!	1	6	5	1	1	2	2	2	1	2	1	1	3	1	7	5	1
1.037	102	259716	4	2	#NULL!	#NULL!	8	3	4	5	2	3	2	1	1	3	1	2	1	1	1	1	1
0.8917	102	259716	4	2	#NULL!	#NULL!	5	6	3	4	1	2	1	1	1	1	3	2	1	1	1	1	1
1.2789	201	258601	4	2	#NULL!	#NULL!	3	6	3	1	1	2	2	1	2	4	3	1	3	1	1	#NULL!	1
0.9367	202	260193	4	2	#NULL!	#NULL!	8	4	5	8	6	5	4	4	4	3	2	2	1	1	1	1	1
0.7536	202	260193	4	2	#NULL!	#NULL!	4	6	2	4	2	3	2	3	1	3	2	3	4	2	3	6	1
3.3044	202	260193	4	2	#NULL!	#NULL!	8	1	4	1	7	7	5	4	1	7	4	7	2	1	4	1	1
1.8996	204	287863	4	2	#NULL!	#NULL!	#NULL!	#NULL!	#NULL!	#NULL!	#NULL!	#NULL!	#NULL!	#NULL!	#NULL!	#NULL!	#NULL!	#NULL!	1	1	1	1	1
1.8994	204	287863	4	2	#NULL!	#NULL!	6	5	5	6	3	2	1	2	1	2	3	2	1	1	#NULL!	6	1
0.5495	204	287863	4	2	#NULL!	#NULL!	8	6	1	4	1	2	2	7	1	2	7	1	1	1	1	1	1
1.3376	204	287863	4	2	#NULL!	#NULL!	3	3	5	4	2	4	4	3	2	4	2	2	1	1	1	1	1
0.5378	101	373076	4	2	#NULL!	#NULL!	4	5	1	1	7	3	3	2	2	2	2	6	#NULL!	1	#NULL!	1	1
1.7938	103	529540	4	2	#NULL!	#NULL!	1	1	7	1	1	1	1	1	1	1	1	1	#NULL!	1	1	1	1
2.3604	113	530571	4	2	#NULL!	#NULL!	4	5	4	1	1	1	1	1	1	1	3	#NULL!	1	1	1	1	1
0.3805	201	545154	4	2	#NULL!	#NULL!	4	6	3	3	2	3	1	3	2	2	5	6	1	1	1	1	1
0.2922	201	545154	4	2	#NULL!	#NULL!	3	1	2	6	1	2	2	1	2	1	1	2	#NULL!	1	#NULL!	1	1
0.8737	101	557344	4	2	#NULL!	#NULL!	6	4	4	1	2	4	2	3	3	2	2	1	1	1	1	1	1
1.7372	101	557344	4	2	#NULL!	#NULL!	6	1	5	1	2	3	2	2	2	2	1	6	1	1	1	1	1
0.6469	201	558348	4	2	#NULL!	#NULL!	#NULL!	#NULL!	#NULL!	#NULL!	1	2	2	#NULL!	#NULL!	#NULL!	#NULL!	#NULL!	#NULL!	#NULL!	#NULL!	#NULL!	#NULL!
0.199	211	558468	4	2	#NULL!	#NULL!	8	5	2	8	2	3	1	2	1	3	4	3	2	2	4	5	6
0.7648	201	560053	4	2	#NULL!	#NULL!	8	3	3	1	1	2	2	1	1	1	4	3	1	1	1	1	1
1.0615	203	573094	4	2	#NULL!	#NULL!	8	3	4	1	1	1	1	1	1	1	2	1	1	1	7	6	1
0.6064	101	601818	4	2	#NULL!	#NULL!	8	3	5	8	2	6	2	2	1	2	2	4	1	1	1	1	1
0.7154	101	601818	4	2	#NULL!	#NULL!	1	5	3	4	3	3	2	1	1	2	1	1	1	1	1	1	1
0.719	101	601818	4	2	#NULL!	#NULL!	8	4	#NULL!	8	2	1	3	1	1	3	2	2	#NULL!	1	1	5	1
1.4884	101	602619	4	2	#NULL!	#NULL!	1	5	4	3	1	2	1	1	1	2	3	1	2	1	5	6	1
1.4651	101	602619	4	2	#NULL!	#NULL!	8	3	4	8	4	2	2	2	1	3	2	4	3	1	3	3	1
0.6498	201	601441	4	2	#NULL!	#NULL!	8	5	4	6	3	2	2	2	2	5	2	3	1	1	1	1	1
0.4839	201	601441	4	2	#NULL!	#NULL!	7	4	2	3	3	5	7	5	2	5	2	5	2	1	1	1	1
0.9894	201	601441	4	2	#NULL!	#NULL!	5	1	6	7	1	3	1	2	2	1	3	2	1	1	1	1	1
0.9286	201	601441	4	2	#NULL!	#NULL!	6	1	3	3	1	6	2	2	2	7	1	1	1	1	1	1	1
1.8553	114	602300	4	2	#NULL!	#NULL!	1	5	2	3	2	2	1	2	1	3	2	1	#NULL!	1	#NULL!	2	1
0.3929	104	643108	4	2	#NULL!	#NULL!	5	1	5	4	7	7	2	5	1	7	1	2	6	6	2	1	2
0.28	104	643108	4	2	#NULL!	#NULL!	8	3	4	8	5	6	1	1	1	1	2	1	1	1	1	1	1
1.2591	203	686610	4	2	#NULL!	#NULL!	1	6	4	1	1	3	2	1	1	1	1	1	3	1	6	2	2
1.9776	214	87643	4	2	#NULL!	#NULL!	2	3	2	2	3	3	1	3	1	1	2	1	1	1	1	1	1
1.6962	214	87643	4	2	7	#NULL!	5	5	4	5	1	3	2	1	3	3	1	1	1	1	1	1	1
0.4641	103	172070	4	2	#NULL!	#NULL!	1	6	1	2	2	3	1	1	1	3	2	5	1	1	1	1	4
0.4831	103	172070	4	2	#NULL!	#NULL!	1	6	3	4	2	2	2	1	1	2	2	1	1	1	1	1	2
0.2504	103	172070	4	2	#NULL!	#NULL!	8	2	3	3	3	7	2	2	1	7	2	2	1	1	1	#NULL!	1
0.5066	103	172070	4	2	#NULL!	#NULL!	1	6	1	1	1	1	1	1	1	1	2	3	1	1	1	1	1
4.1683	213	586892	4	2	#NULL!	#NULL!	3	3	2	1	6	6	4	1	1	2	1	4	1	#NULL!	#NULL!	1	1
1.4838	214	87023	4	2	#NULL!	#NULL!	1	6	1	6	1	6	1	2	2	6	1	2	1	1	1	1	1
1.4838	214	87023	4	2	#NULL!	#NULL!	6	5	2	3	2	2	2	1	1	2	2	2	2	1	1	1	1
1.1331	103	143399	4	2	#NULL!	#NULL!	4	6	6	8	5	6	4	1	1	5	4	1	1	1	1	1	1
0.7424	103	143399	4	2	#NULL!	#NULL!	8	6	5	4	7	2	2	1	#NULL!	#NULL!	#NULL!	3	1	1	1	1	1
1.3261	111	357809	4	2	#NULL!	#NULL!	8	4	5	8	1	4	1	1	1	1	2	1	1	1	1	1	1
2.4194	111	357809	4	2	#NULL!	#NULL!	3	4	1	#NULL!	4	#NULL!	#NULL!	#NULL!	#NULL!	#NULL!	#NULL!	#NULL!	1	1	3	4	1
2.4194	111	357809	4	2	#NULL!	#NULL!	2	4	4	2	2	3	1	1	1	2	1	2	1	1	1	1	1
0.6891	113	530571	4	2	#NULL!	#NULL!	8	1	7	7	1	4	4	1	4	3	1	4	1	1	1	1	1
2.5808	213	586892	4	2	#NULL!	#NULL!	6	6	3	8	2	2	1	1	2	4	1	4	1	1	1	1	1
0.505	201	329911	4	2	5	#NULL!	1	1	#NULL!	#NULL!	#NULL!	2	#NULL!	#NULL!	#NULL!	#NULL!	#NULL!	#NULL!	1	#NULL!	1	1	#NULL!
0.275	201	329911	4	2	#NULL!	#NULL!	#NULL!	3	#NULL!	#NULL!	2	2	#NULL!	#NULL!	#NULL!	#NULL!	#NULL!	#NULL!	1	1	#NULL!	1	#NULL!
0.3763	201	329911	4	2	5	#NULL!	3	6	#NULL!	#NULL!	2	3	#NULL!	#NULL!	#NULL!	#NULL!	#NULL!	#NULL!	1	1	#NULL!	1	#NULL!
0.2035	102	344154	4	2	#NULL!	#NULL!	2	1	#NULL!	3	1	1	2	3	3	2	3	#NULL!	5	1	4	1	#NULL!
0.2086	102	344154	4	2	#NULL!	#NULL!	8	2	#NULL!	3	2	#NULL!	3	1	1	2	1	#NULL!	1	1	1	1	#NULL!
0.2035	102	344154	4	2	#NULL!	#NULL!	#NULL!	#NULL!	#NULL!	#NULL!	#NULL!	#NULL!	#NULL!	#NULL!	#NULL!	#NULL!	#NULL!	#NULL!	1	1	1	1	#NULL!
0.231	114	344725	4	2	#NULL!	#NULL!	1	6	#NULL!	1	2	2	1	4	1	2	3	#NULL!	6	1	1	1	#NULL!
0.088	102	344154	4	2	#NULL!	#NULL!	#NULL!	2	#NULL!	5	2	3	1	#NULL!	2	5	2	#NULL!	#NULL!	7	6	#NULL!	#NULL!
0.101	102	344154	4	2	3	#NULL!	7	4	#NULL!	8	7	5	1	2	1	2	2	#NULL!	1	1	1	1	#NULL!
0.1721	203	457988	4	2	#NULL!	#NULL!	5	5	4	4	#NULL!	4	#NULL!	#NULL!	#NULL!	#NULL!	2	3	1	1	1	1	1
0.0386	201	787875	4	2	#NULL!	#NULL!	1	1	3	4	#NULL!	6	#NULL!	#NULL!	#NULL!	#NULL!	#NULL!	#NULL!	1	1	1	1	#NULL!
0.1228	102	344154	1	2	7	#NULL!	6	4	#NULL!	6	1	1	7	7	7	7	6	#NULL!	1	1	1	1	#NULL!
0.2683	102	344154	1	2	#NULL!	#NULL!	3	2	#NULL!	4	4	1	3	4	#NULL!	4	#NULL!	#NULL!	4	#NULL!	#NULL!	#NULL!	#NULL!
0.1096	102	344154	1	2	#NULL!	#NULL!	8	#NULL!	#NULL!	1	6	4	2	7	1	3	3	#NULL!	#NULL!	1	#NULL!	2	#NULL!
4.1031	214	87643	1	2	6	#NULL!	2	1	1	#NULL!	#NULL!	#NULL!	#NULL!	#NULL!	#NULL!	#NULL!	#NULL!	#NULL!	3	#NULL!	1	4	#NULL!
0.1536	211	788874	1	2	7	#NULL!	1	1	1	1	#NULL!	1	#NULL!	#NULL!	#NULL!	#NULL!	#NULL!	#NULL!	1	1	1	1	#NULL!
3.2929	212	516567	2	2	5	#NULL!	3	6	1	4	2	4	1	2	1	3	1	1	1	1	1	1	1
3.5521	214	87643	2	2	7	#NULL!	3	3	3	#NULL!	#NULL!	#NULL!	#NULL!	#NULL!	#NULL!	#NULL!	#NULL!	#NULL!	4	#NULL!	#NULL!	2	#NULL!
4.1717	214	87023	3	2	7	#NULL!	8	6	7	8	7	7	7	7	7	7	7	7	7	7	7	6	6
1.2806	214	87643	3	2	#NULL!	#NULL!	1	6	1	4	1	1	1	1	1	1	7	1	1	1	1	1	1
1.9316	112	187048	3	2	3	#NULL!	4	6	2	2	1	2	2	2	2	2	1	1	1	1	1	1	1
0.7157	102	259716	3	2	#NULL!	#NULL!	2	6	1	1	1	1	1	1	1	1	1	2	1	1	1	1	1
1.3604	202	260193	3	2	5	#NULL!	5	4	3	4	2	3	1	2	1	3	2	1	1	1	1	1	1
0.5449	202	388030	3	2	7	#NULL!	3	6	#NULL!	4	2	2	1	2	2	2	2	1	1	1	1	1	1
0.4647	202	388030	3	2	3	#NULL!	1	6	5	8	1	1	1	1	1	1	2	1	1	1	1	1	1
2.3604	113	530571	3	2	6	#NULL!	7	5	2	1	2	2	1	1	1	2	1	1	2	1	1	1	1
0.7746	111	486584	3	2	3	#NULL!	6	5	3	4	3	5	4	1	2	5	2	2	1	1	1	1	1
0.8737	101	557344	3	2	5	#NULL!	4	6	1	1	1	1	1	1	1	1	3	4	#NULL!	6	4	2	1
0.9785	201	558348	3	2	8	#NULL!	1	6	4	7	1	3	1	1	1	1	1	3	1	1	1	1	1
0.6512	203	573094	3	2	#NULL!	#NULL!	1	3	6	8	7	7	2	2	2	7	4	2	1	1	1	1	1
0.6655	104	643108	3	2	5	#NULL!	1	#NULL!	2	1	1	1	1	1	1	1	3	1	1	1	1	1	1
1.3452	204	687033	3	2	6	#NULL!	3	5	4	1	1	2	2	1	1	2	1	1	2	2	2	2	2
0.7668	103	172070	3	2	5	#NULL!	2	6	4	2	1	1	1	2	1	1	4	2	2	1	3	1	3
1.9846	213	586892	3	2	2	#NULL!	3	4	1	3	1	1	2	2	2	2	2	1	2	1	1	1	1
0.9803	202	274075	3	2	5	#NULL!	6	4	2	1	1	3	1	5	2	5	5	4	1	1	1	1	1
0.9803	202	274075	3	2	5	#NULL!	2	6	2	1	1	3	1	1	1	2	2	1	1	1	1	1	1
1.4838	214	87023	3	2	2	#NULL!	5	3	5	8	2	3	1	2	2	3	2	3	1	1	1	1	1
1.9526	212	758732	3	2	2	#NULL!	3	2	4	6	7	6	2	1	1	1	1	6	1	1	1	1	1
2.5808	213	586892	3	2	5	#NULL!	4	3	4	7	2	5	2	1	3	3	2	2	1	1	1	1	1
2.5808	213	586892	3	2	5	#NULL!	8	6	3	4	1	3	2	2	1	2	3	1	#NULL!	1	1	5	1
0.7594	201	329911	3	2	5	#NULL!	8	6	#NULL!	#NULL!	6	5	#NULL!	#NULL!	#NULL!	#NULL!	#NULL!	#NULL!	1	1	1	1	#NULL!
4.1635	112	343957	3	2	5	#NULL!	3	6	#NULL!	8	2	3	1	1	1	2	1	#NULL!	1	1	1	1	#NULL!
0.219	102	344154	3	2	7	#NULL!	8	2	#NULL!	2	2	2	1	1	2	3	1	#NULL!	1	1	1	1	#NULL!
0.431	102	344154	3	2	7	#NULL!	8	2	#NULL!	8	1	4	2	2	2	3	1	#NULL!	1	1	1	1	#NULL!
0.1508	114	344725	3	2	7	#NULL!	1	1	#NULL!	1	1	2	1	2	1	1	1	#NULL!	2	1	#NULL!	2	#NULL!
0.1695	102	344154	3	2	7	#NULL!	8	6	#NULL!	3	3	1	2	2	1	2	3	#NULL!	3	5	4	4	#NULL!
0.0702	102	344154	3	2	2	#NULL!	3	6	#NULL!	1	2	4	1	1	2	3	3	#NULL!	1	5	3	1	#NULL!
0.1806	102	344154	3	2	5	#NULL!	4	6	#NULL!	1	2	3	2	1	1	2	3	#NULL!	1	1	1	1	#NULL!
1.2088	202	729986	3	2	5	#NULL!	4	4	3	2	1	2	3	#NULL!	#NULL!	#NULL!	3	#NULL!	1	1	1	1	1
0.1368	201	787875	3	2	5	#NULL!	1	6	2	1	#NULL!	5	#NULL!	#NULL!	#NULL!	#NULL!	#NULL!	#NULL!	1	1	1	1	#NULL!
0.1368	201	787875	3	2	5	#NULL!	8	4	7	8	#NULL!	6	#NULL!	#NULL!	#NULL!	#NULL!	#NULL!	#NULL!	1	1	1	1	#NULL!
0.0532	201	787875	3	2	#NULL!	#NULL!	1	6	4	5	#NULL!	2	#NULL!	#NULL!	#NULL!	#NULL!	#NULL!	#NULL!	1	1	1	1	#NULL!
0.1368	201	787875	3	2	8	#NULL!	3	6	2	4	#NULL!	2	#NULL!	#NULL!	#NULL!	#NULL!	#NULL!	#NULL!	1	1	1	1	#NULL!
0.1509	201	787875	3	2	5	#NULL!	5	6	4	6	#NULL!	2	#NULL!	#NULL!	#NULL!	#NULL!	#NULL!	#NULL!	1	1	1	1	#NULL!
0.1368	201	787875	3	2	5	#NULL!	4	6	4	8	#NULL!	5	#NULL!	#NULL!	#NULL!	#NULL!	#NULL!	#NULL!	1	1	2	2	#NULL!
0.1509	201	787875	3	2	5	#NULL!	5	6	3	6	#NULL!	3	#NULL!	#NULL!	#NULL!	#NULL!	#NULL!	#NULL!	1	1	1	1	#NULL!
0.4268	201	787488	3	2	5	#NULL!	4	5	4	5	#NULL!	3	#NULL!	#NULL!	#NULL!	#NULL!	#NULL!	#NULL!	1	1	1	1	#NULL!
0.4268	201	787488	3	2	5	#NULL!	4	6	2	7	#NULL!	2	#NULL!	#NULL!	#NULL!	#NULL!	#NULL!	#NULL!	1	1	1	1	#NULL!
0.102	201	787875	3	2	5	#NULL!	1	6	2	4	#NULL!	4	#NULL!	#NULL!	#NULL!	#NULL!	#NULL!	#NULL!	1	1	1	1	#NULL!
0.1028	201	787875	3	2	5	#NULL!	3	6	6	1	#NULL!	1	#NULL!	#NULL!	#NULL!	#NULL!	#NULL!	#NULL!	1	1	1	1	#NULL!
0.1028	201	787875	3	2	5	#NULL!	3	6	3	6	#NULL!	4	#NULL!	#NULL!	#NULL!	#NULL!	#NULL!	#NULL!	1	1	1	1	#NULL!
0.102	201	787875	3	2	5	#NULL!	8	5	3	6	#NULL!	3	#NULL!	#NULL!	#NULL!	#NULL!	#NULL!	#NULL!	1	1	1	1	#NULL!
0.1028	201	787875	3	2	5	#NULL!	1	6	#NULL!	5	#NULL!	5	#NULL!	#NULL!	#NULL!	#NULL!	#NULL!	#NULL!	1	1	1	1	#NULL!
0.0986	201	787826	3	2	5	#NULL!	8	6	1	2	#NULL!	5	#NULL!	#NULL!	#NULL!	#NULL!	#NULL!	#NULL!	1	1	1	1	#NULL!
0.0986	201	787826	3	2	5	#NULL!	6	3	4	1	#NULL!	1	#NULL!	#NULL!	#NULL!	#NULL!	#NULL!	#NULL!	1	1	1	1	#NULL!
0.0998	201	787826	3	2	5	#NULL!	8	#NULL!	#NULL!	2	#NULL!	6	#NULL!	#NULL!	#NULL!	#NULL!	#NULL!	#NULL!	1	1	1	1	#NULL!
0.2203	201	787826	3	2	5	#NULL!	1	6	4	1	#NULL!	3	#NULL!	#NULL!	#NULL!	#NULL!	#NULL!	#NULL!	1	1	1	1	#NULL!
0.2468	201	787826	3	2	5	#NULL!	4	6	3	8	#NULL!	3	#NULL!	#NULL!	#NULL!	#NULL!	#NULL!	#NULL!	1	1	1	1	#NULL!
0.2068	201	787826	3	2	6	#NULL!	1	6	1	1	#NULL!	3	#NULL!	#NULL!	#NULL!	#NULL!	#NULL!	#NULL!	7	1	#NULL!	6	#NULL!
2.8664	214	87643	4	2	8	#NULL!	2	5	1	7	1	6	2	2	1	3	1	1	2	1	1	1	1
2.3611	214	87643	4	2	6	#NULL!	4	6	3	1	4	5	1	2	1	1	2	5	2	1	1	3	1
2.2657	214	87643	4	2	6	#NULL!	2	6	2	3	2	2	1	1	1	2	3	1	2	1	1	1	1
1.8881	103	143399	4	2	6	#NULL!	1	5	4	6	1	2	1	1	1	1	1	2	1	1	1	1	1
0.9234	201	258601	4	2	5	#NULL!	4	6	4	8	#NULL!	5	#NULL!	#NULL!	#NULL!	#NULL!	#NULL!	#NULL!	1	1	1	1	1
0.8043	202	260193	4	2	5	#NULL!	2	3	2	3	4	4	4	1	1	4	1	4	1	1	1	1	1
1.3511	211	287078	4	2	5	#NULL!	5	6	7	1	1	1	1	1	1	2	2	2	#NULL!	5	4	1	5
0.6659	201	545154	4	2	5	#NULL!	4	6	4	8	1	4	1	1	1	4	2	4	1	1	1	1	1
0.2639	201	558348	4	2	3	#NULL!	2	3	2	2	2	2	1	1	2	5	2	1	1	1	1	1	1
0.4295	201	558348	4	2	5	#NULL!	8	4	5	8	2	6	1	1	1	5	2	4	1	1	1	1	1
1.1649	203	573094	4	2	5	#NULL!	8	#NULL!	#NULL!	6	3	1	1	2	1	2	6	5	2	3	3	1	1
0.7276	203	573094	4	2	7	#NULL!	5	5	3	3	2	3	1	2	1	3	1	3	1	1	3	6	1
0.7276	203	573094	4	2	7	#NULL!	4	6	1	1	2	4	2	2	2	5	2	1	1	1	1	1	1
3.6809	204	687033	4	2	5	#NULL!	#NULL!	#NULL!	#NULL!	#NULL!	#NULL!	#NULL!	#NULL!	#NULL!	#NULL!	#NULL!	#NULL!	#NULL!	1	1	1	1	1
1.372	204	687033	4	2	7	#NULL!	3	6	1	1	1	2	1	2	1	2	3	1	1	1	2	1	2
1.1816	203	686610	4	2	7	#NULL!	8	4	1	2	6	6	1	4	4	1	6	5	2	1	#NULL!	1	3
3.0362	203	690974	4	2	5	#NULL!	#NULL!	5	2	5	2	1	1	1	2	2	2	2	1	1	1	1	1
0.4982	103	172070	4	2	8	#NULL!	2	6	5	8	1	#NULL!	#NULL!	#NULL!	#NULL!	#NULL!	5	1	1	1	1	1	1
2.1732	112	187048	4	2	5	#NULL!	1	6	4	4	1	1	1	1	1	2	2	2	1	#NULL!	1	1	1
1.8735	112	187048	4	2	5	#NULL!	4	1	1	5	1	3	2	2	4	3	2	2	1	1	1	1	1
0.2584	201	329911	4	2	5	#NULL!	3	3	#NULL!	#NULL!	5	4	#NULL!	#NULL!	#NULL!	#NULL!	#NULL!	#NULL!	1	1	1	1	#NULL!
0.512	201	329911	4	2	7	#NULL!	2	6	#NULL!	#NULL!	1	3	#NULL!	#NULL!	#NULL!	#NULL!	#NULL!	#NULL!	4	2	#NULL!	6	#NULL!
1.218	112	343957	4	2	5	#NULL!	3	1	#NULL!	4	1	5	2	2	5	5	1	#NULL!	1	1	1	1	#NULL!
0.6039	112	343957	4	2	#NULL!	#NULL!	6	6	#NULL!	3	1	4	1	1	1	2	2	#NULL!	1	1	1	1	#NULL!
0.1958	102	344154	4	2	6	#NULL!	1	6	#NULL!	4	1	2	1	1	1	2	2	#NULL!	1	1	1	1	#NULL!
0.3389	102	344154	4	2	5	#NULL!	7	6	#NULL!	6	1	1	1	1	1	2	2	#NULL!	1	1	1	1	#NULL!
0.5833	114	344725	4	2	#NULL!	#NULL!	2	3	#NULL!	1	5	3	3	3	4	3	4	#NULL!	1	1	1	1	#NULL!
0.1211	102	344154	4	2	7	#NULL!	6	1	#NULL!	8	4	3	2	1	1	2	3	#NULL!	1	1	1	1	#NULL!
0.1431	102	344154	4	2	5	#NULL!	1	6	#NULL!	1	2	2	1	1	1	2	3	#NULL!	1	1	1	2	#NULL!
0.139	102	344154	4	2	7	#NULL!	#NULL!	#NULL!	#NULL!	1	#NULL!	#NULL!	#NULL!	#NULL!	#NULL!	#NULL!	#NULL!	#NULL!	2	1	#NULL!	3	#NULL!
0.1806	102	344154	4	2	5	#NULL!	#NULL!	#NULL!	#NULL!	8	1	4	4	2	3	3	1	#NULL!	1	1	1	1	#NULL!
0.1695	102	344154	4	2	#NULL!	#NULL!	1	2	#NULL!	1	2	2	2	2	2	2	2	#NULL!	1	1	#NULL!	1	#NULL!
0.2323	102	344154	4	2	7	#NULL!	#NULL!	1	#NULL!	2	2	3	3	1	1	2	4	#NULL!	1	1	1	1	#NULL!
0.1431	102	344154	4	2	5	#NULL!	3	5	#NULL!	8	2	4	1	1	1	2	4	#NULL!	1	1	6	1	#NULL!
0.1721	203	457988	4	2	2	#NULL!	2	6	1	1	#NULL!	2	#NULL!	#NULL!	#NULL!	#NULL!	4	1	1	1	1	2	1
0.3831	203	457988	4	2	5	#NULL!	4	5	1	7	#NULL!	2	#NULL!	#NULL!	#NULL!	#NULL!	3	1	1	1	6	3	1
0.4158	113	530417	4	2	3	#NULL!	2	6	5	1	1	1	1	1	1	2	2	#NULL!	#NULL!	1	1	1	#NULL!
0.1268	201	787875	4	2	5	#NULL!	1	6	2	2	#NULL!	2	#NULL!	#NULL!	#NULL!	#NULL!	#NULL!	#NULL!	1	1	1	1	#NULL!
0.1342	201	787875	4	2	7	#NULL!	1	6	3	3	#NULL!	1	#NULL!	#NULL!	#NULL!	#NULL!	#NULL!	#NULL!	2	1	1	1	#NULL!
0.1268	201	787875	4	2	5	#NULL!	5	6	3	1	#NULL!	2	#NULL!	#NULL!	#NULL!	#NULL!	#NULL!	#NULL!	1	1	1	1	#NULL!
0.0712	201	787875	4	2	2	#NULL!	5	6	4	1	#NULL!	3	#NULL!	#NULL!	#NULL!	#NULL!	#NULL!	#NULL!	1	1	1	1	#NULL!
0.1268	201	787875	4	2	5	#NULL!	8	4	#NULL!	8	#NULL!	3	#NULL!	#NULL!	#NULL!	#NULL!	#NULL!	#NULL!	1	1	1	1	#NULL!
0.4097	201	787488	4	2	5	#NULL!	8	4	4	7	#NULL!	4	#NULL!	#NULL!	#NULL!	#NULL!	#NULL!	#NULL!	1	1	1	1	#NULL!
0.1256	211	788874	4	2	5	#NULL!	1	6	4	1	#NULL!	2	#NULL!	#NULL!	#NULL!	#NULL!	#NULL!	#NULL!	1	1	2	1	#NULL!
0.086	201	787875	4	2	5	#NULL!	6	5	4	6	#NULL!	2	#NULL!	#NULL!	#NULL!	#NULL!	#NULL!	#NULL!	1	1	1	1	#NULL!
0.1028	201	787875	4	2	5	#NULL!	8	5	6	5	#NULL!	7	#NULL!	#NULL!	#NULL!	#NULL!	#NULL!	#NULL!	1	1	1	1	#NULL!
0.102	201	787875	4	2	#NULL!	#NULL!	3	3	4	8	#NULL!	2	#NULL!	#NULL!	#NULL!	#NULL!	#NULL!	#NULL!	1	1	1	1	#NULL!
0.1044	201	787826	4	2	5	#NULL!	8	6	4	3	#NULL!	2	#NULL!	#NULL!	#NULL!	#NULL!	#NULL!	#NULL!	1	1	1	1	#NULL!
0.1044	201	787826	4	2	5	#NULL!	8	2	1	2	#NULL!	2	#NULL!	#NULL!	#NULL!	#NULL!	#NULL!	#NULL!	1	1	1	1	#NULL!
0.2468	201	787826	4	2	5	#NULL!	4	6	6	4	#NULL!	5	#NULL!	#NULL!	#NULL!	#NULL!	#NULL!	#NULL!	1	1	1	1	#NULL!
0.2468	201	787826	4	2	#NULL!	#NULL!	2	6	4	3	#NULL!	1	#NULL!	#NULL!	#NULL!	#NULL!	#NULL!	#NULL!	1	1	1	1	#NULL!
2.0795	103	143399	5	2	8	#NULL!	2	5	1	2	1	1	1	2	1	2	2	1	2	1	1	2	2
0.8915	202	274075	5	2	5	#NULL!	7	6	4	1	#NULL!	#NULL!	#NULL!	1	1	2	3	4	1	1	1	#NULL!	1
0.8915	202	274075	5	2	5	#NULL!	8	5	4	2	2	2	1	1	1	1	1	2	2	1	#NULL!	1	1
0.9222	201	258601	5	2	5	#NULL!	5	6	2	1	2	1	1	2	1	1	2	2	1	1	1	1	1
1.3955	201	258601	5	2	5	#NULL!	#NULL!	#NULL!	1	1	1	1	1	2	1	2	2	1	1	1	1	1	1
1.1941	211	287078	5	2	5	#NULL!	1	1	1	1	1	1	1	1	1	1	1	1	1	1	1	1	1
1.172	211	287078	5	2	5	#NULL!	5	6	2	#NULL!	3	3	1	1	2	1	3	#NULL!	2	1	1	3	1
0.4706	201	545154	5	2	5	#NULL!	6	#NULL!	3	6	3	4	2	2	2	4	2	2	1	1	1	1	1
0.518	201	558348	5	2	5	#NULL!	#NULL!	#NULL!	#NULL!	2	2	3	2	2	1	3	4	1	3	6	7	5	2
0.3713	211	558468	5	2	5	#NULL!	1	6	#NULL!	6	1	2	1	2	1	2	6	2	1	1	1	1	2
1.1183	203	573094	5	2	5	#NULL!	1	6	3	8	1	4	2	2	2	5	1	4	1	1	1	2	1
0.6135	201	601441	5	2	5	#NULL!	2	5	2	7	2	4	1	2	3	2	2	4	1	1	1	1	1
1.7956	201	601441	5	2	5	#NULL!	1	6	5	1	2	3	1	2	1	2	3	1	1	1	1	1	1
0.5269	104	643108	5	2	3	#NULL!	4	5	7	1	3	1	1	1	1	1	1	2	#NULL!	1	#NULL!	2	1
2.0535	214	87643	5	2	6	#NULL!	4	5	5	6	3	2	2	1	1	2	4	2	2	1	3	4	1
3.6744	214	87023	5	2	6	#NULL!	4	4	5	7	1	2	1	1	1	1	1	1	1	1	1	1	1
0.7424	103	143399	5	2	5	#NULL!	1	#NULL!	5	1	1	1	1	1	1	1	1	1	1	1	1	1	1
3.9417	212	516567	5	2	5	#NULL!	5	1	5	7	2	1	1	2	2	1	7	1	1	1	1	1	1
0.4459	202	214579	5	2	7	#NULL!	8	6	3	1	2	2	1	2	1	1	1	#NULL!	1	1	1	1	1
0.5501	114	351012	5	2	3	#NULL!	8	6	#NULL!	1	7	7	5	1	1	1	1	#NULL!	2	1	1	1	#NULL!
0.1222	102	344154	5	2	3	#NULL!	3	6	#NULL!	3	2	3	4	4	3	6	5	#NULL!	1	1	5	1	#NULL!
0.0929	102	344154	5	2	#NULL!	#NULL!	2	3	#NULL!	6	2	3	4	2	2	3	2	#NULL!	1	#NULL!	1	1	#NULL!
0.2683	102	344154	5	2	5	#NULL!	2	5	#NULL!	1	1	2	2	1	1	2	2	#NULL!	2	1	2	3	#NULL!
0.1096	102	344154	5	2	6	#NULL!	2	5	#NULL!	1	2	3	2	2	1	4	3	#NULL!	1	1	1	1	#NULL!
0.1335	102	344154	5	2	5	#NULL!	1	6	#NULL!	1	1	1	1	1	1	1	7	#NULL!	7	7	7	6	#NULL!
0.1096	102	344154	5	2	#NULL!	#NULL!	3	1	#NULL!	2	1	1	2	1	1	3	2	#NULL!	7	1	#NULL!	#NULL!	#NULL!
1.7311	102	401466	5	2	3	#NULL!	1	1	4	2	1	3	2	3	2	3	5	3	2	2	#NULL!	2	#NULL!
3.9926	202	729986	5	2	5	#NULL!	2	5	4	1	1	2	3	#NULL!	#NULL!	#NULL!	1	#NULL!	1	1	1	1	1
0.0926	201	787875	5	2	8	#NULL!	1	6	1	2	#NULL!	2	#NULL!	#NULL!	#NULL!	#NULL!	#NULL!	#NULL!	1	1	1	1	#NULL!
0.1812	201	787875	5	2	5	#NULL!	3	6	5	8	#NULL!	5	#NULL!	#NULL!	#NULL!	#NULL!	#NULL!	#NULL!	1	1	1	1	#NULL!
0.1812	201	787875	5	2	5	#NULL!	4	6	6	7	#NULL!	6	#NULL!	#NULL!	#NULL!	#NULL!	#NULL!	#NULL!	1	1	#NULL!	3	#NULL!
0.1446	211	788874	5	2	5	#NULL!	1	5	3	3	#NULL!	5	#NULL!	#NULL!	#NULL!	#NULL!	#NULL!	#NULL!	1	1	1	1	#NULL!
0.1446	211	788874	5	2	#NULL!	#NULL!	6	6	4	8	#NULL!	2	#NULL!	#NULL!	#NULL!	#NULL!	#NULL!	#NULL!	1	1	1	1	#NULL!
0.086	201	787875	5	2	5	#NULL!	3	4	3	2	#NULL!	3	#NULL!	#NULL!	#NULL!	#NULL!	#NULL!	#NULL!	2	1	1	1	#NULL!
0.0797	201	787875	5	2	5	#NULL!	3	6	4	5	#NULL!	2	#NULL!	#NULL!	#NULL!	#NULL!	#NULL!	#NULL!	1	1	1	1	#NULL!
0.0386	201	787875	5	2	2	#NULL!	1	6	4	1	#NULL!	2	#NULL!	#NULL!	#NULL!	#NULL!	#NULL!	#NULL!	1	1	1	1	#NULL!
0.0386	201	787875	5	2	2	#NULL!	#NULL!	#NULL!	#NULL!	#NULL!	#NULL!	#NULL!	#NULL!	#NULL!	#NULL!	#NULL!	#NULL!	#NULL!	1	1	1	1	#NULL!
0.1053	201	787826	5	2	5	#NULL!	4	5	3	2	#NULL!	1	#NULL!	#NULL!	#NULL!	#NULL!	#NULL!	#NULL!	1	1	3	1	#NULL!
0.0986	201	787826	5	2	#NULL!	#NULL!	1	5	5	5	#NULL!	1	#NULL!	#NULL!	#NULL!	#NULL!	#NULL!	#NULL!	1	1	1	1	#NULL!
0.1898	201	787826	5	2	#NULL!	#NULL!	8	1	5	8	#NULL!	7	#NULL!	#NULL!	#NULL!	#NULL!	#NULL!	#NULL!	4	1	1	1	#NULL!
3.8613	214	87023	6	2	3	#NULL!	8	3	#NULL!	8	1	4	1	7	1	1	4	7	1	1	1	1	1
3.1522	214	87643	6	2	5	#NULL!	4	1	1	1	1	1	1	1	1	1	1	1	1	1	1	1	1
0.8917	102	259716	6	2	3	#NULL!	2	6	5	5	2	2	2	2	1	2	2	2	1	1	1	1	1
0.7752	103	529540	6	2	5	#NULL!	1	6	3	7	2	2	1	1	2	2	5	4	1	1	1	4	1
0.4793	101	557344	6	2	5	#NULL!	8	6	4	4	2	1	1	1	2	1	2	5	1	1	1	2	1
0.4475	201	558348	6	2	6	#NULL!	4	5	6	1	2	2	1	1	1	1	1	2	1	1	1	3	1
0.199	211	558468	6	2	#NULL!	#NULL!	8	1	7	8	7	7	7	7	7	7	7	7	1	1	7	#NULL!	#NULL!
1.2152	203	573094	6	2	7	#NULL!	8	6	7	8	7	7	7	7	7	7	7	7	#NULL!	1	1	#NULL!	6
0.7154	101	601818	6	2	5	#NULL!	1	6	2	3	1	1	1	1	4	4	1	7	1	1	1	1	1
0.6498	201	601441	6	2	5	#NULL!	8	5	2	1	4	2	1	2	1	3	3	3	2	1	2	2	1
0.3192	104	643108	6	2	5	#NULL!	1	6	1	2	1	2	1	2	1	1	5	1	1	1	1	1	1
0.4063	104	643108	6	2	5	#NULL!	8	1	4	1	4	2	1	4	1	2	3	1	2	1	5	1	1
0.7256	204	687033	6	2	7	#NULL!	4	6	1	6	1	4	2	1	1	1	1	1	1	1	1	1	1
2.5678	212	758732	6	2	5	#NULL!	1	6	4	4	2	2	2	1	1	1	1	1	1	1	1	1	1
2.4146	201	787826	6	2	5	#NULL!	1	1	1	1	2	1	1	1	2	1	2	1	1	1	1	1	1
1.2074	203	573094	6	2	5	#NULL!	6	6	1	2	1	2	1	3	1	1	6	1	3	1	1	1	1
2.927	203	573094	6	2	5	#NULL!	1	6	1	1	2	1	1	2	1	1	5	3	1	1	1	1	1
0.4668	201	329911	6	2	7	#NULL!	3	6	#NULL!	#NULL!	3	3	#NULL!	#NULL!	#NULL!	#NULL!	#NULL!	#NULL!	1	1	1	1	#NULL!
0.6461	112	343957	6	2	#NULL!	#NULL!	1	5	#NULL!	1	6	2	1	2	2	1	5	#NULL!	1	1	#NULL!	2	#NULL!
0.1965	102	344154	6	2	5	#NULL!	#NULL!	6	#NULL!	8	1	5	1	1	1	1	1	#NULL!	1	1	1	1	#NULL!
0.0902	102	344154	6	2	4	#NULL!	2	5	#NULL!	1	2	2	2	3	2	4	2	#NULL!	#NULL!	1	#NULL!	1	#NULL!
0.139	102	344154	6	2	7	#NULL!	3	6	#NULL!	4	2	3	2	2	4	2	2	#NULL!	1	1	1	1	#NULL!
0.1812	201	787875	6	2	5	#NULL!	1	6	2	1	#NULL!	1	#NULL!	#NULL!	#NULL!	#NULL!	#NULL!	#NULL!	1	1	1	1	#NULL!
0.2157	201	787875	6	2	5	#NULL!	4	5	3	4	#NULL!	2	#NULL!	#NULL!	#NULL!	#NULL!	#NULL!	#NULL!	1	1	3	3	#NULL!
0.3174	201	787488	6	2	7	#NULL!	6	6	3	8	#NULL!	7	#NULL!	#NULL!	#NULL!	#NULL!	#NULL!	#NULL!	1	1	1	1	#NULL!
0.1174	201	787875	6	2	5	#NULL!	1	6	2	1	#NULL!	2	#NULL!	#NULL!	#NULL!	#NULL!	#NULL!	#NULL!	1	1	1	1	#NULL!
0.1174	201	787875	6	2	5	#NULL!	1	4	2	3	#NULL!	1	#NULL!	#NULL!	#NULL!	#NULL!	#NULL!	#NULL!	1	1	1	1	#NULL!
0.1117	201	787875	6	2	5	#NULL!	3	5	3	1	#NULL!	2	#NULL!	#NULL!	#NULL!	#NULL!	#NULL!	#NULL!	1	1	1	1	#NULL!
0.1117	201	787875	6	2	5	#NULL!	2	6	5	6	#NULL!	5	#NULL!	#NULL!	#NULL!	#NULL!	#NULL!	#NULL!	4	1	1	1	#NULL!
0.0953	201	787826	6	2	5	#NULL!	1	6	2	3	#NULL!	2	#NULL!	#NULL!	#NULL!	#NULL!	#NULL!	#NULL!	1	1	1	1	#NULL!
4.1426	214	87023	7	2	7	#NULL!	8	6	7	8	7	7	7	7	7	7	7	7	1	#NULL!	1	6	1
1.2789	201	258601	7	2	5	#NULL!	1	6	2	1	1	1	2	2	1	4	3	4	1	1	1	1	1
0.8238	113	530417	7	2	7	#NULL!	#NULL!	#NULL!	6	6	4	5	2	2	2	2	2	#NULL!	1	1	1	1	#NULL!
1.1994	114	602300	7	2	#NULL!	#NULL!	2	4	5	4	2	3	5	3	6	#NULL!	2	4	#NULL!	7	4	#NULL!	#NULL!
0.4047	114	602300	7	2	3	#NULL!	#NULL!	4	#NULL!	4	7	7	6	5	2	2	7	5	1	1	1	#NULL!	#NULL!
0.1255	211	788874	7	2	5	#NULL!	1	6	1	1	#NULL!	3	#NULL!	#NULL!	#NULL!	#NULL!	#NULL!	#NULL!	1	1	1	1	#NULL!
0.1174	201	787875	7	2	5	#NULL!	4	6	3	4	#NULL!	4	#NULL!	#NULL!	#NULL!	#NULL!	#NULL!	#NULL!	2	1	3	4	#NULL!
0.1174	201	787875	7	2	5	#NULL!	6	6	3	3	#NULL!	5	#NULL!	#NULL!	#NULL!	#NULL!	#NULL!	#NULL!	2	1	#NULL!	4	#NULL!
0.0777	201	787826	7	2	7	#NULL!	8	6	2	8	#NULL!	7	#NULL!	#NULL!	#NULL!	#NULL!	#NULL!	#NULL!	#NULL!	7	7	6	#NULL!
0.8915	202	274075	4	1	5	#NULL!	1	6	2	5	1	1	1	2	1	1	1	1	1	1	7	2	1
0.3604	201	558348	4	1	1	#NULL!	4	6	2	2	3	3	1	2	2	2	3	6	2	2	3	6	1
0.2826	103	172070	4	1	3	#NULL!	1	6	1	2	2	1	1	1	1	1	1	1	1	1	1	1	1
1.9561	111	357809	4	1	3	#NULL!	1	5	3	1	2	2	1	1	1	1	2	2	1	1	1	1	1
0.1237	102	344154	4	1	6	#NULL!	#NULL!	#NULL!	#NULL!	#NULL!	1	#NULL!	#NULL!	#NULL!	#NULL!	#NULL!	#NULL!	#NULL!	1	1	1	1	#NULL!
0.1131	102	344154	4	1	7	#NULL!	1	1	#NULL!	2	2	3	3	2	1	2	2	#NULL!	#NULL!	1	#NULL!	1	#NULL!
1.8513	114	351012	4	1	6	#NULL!	4	1	#NULL!	1	#NULL!	1	1	3	#NULL!	2	1	#NULL!	#NULL!	1	#NULL!	1	#NULL!
0.5893	102	259716	1	1	7	#NULL!	7	3	5	1	5	6	4	3	3	2	6	4	#NULL!	#NULL!	#NULL!	6	6
0.6989	201	545154	1	1	7	98.78	1	1	1	1	1	1	1	1	1	1	1	1	1	1	#NULL!	1	1
1.0443	201	558348	1	1	7	#NULL!	1	4	4	4	5	3	5	5	1	1	4	5	2	5	4	#NULL!	6
2.3317	101	602619	1	1	7	#NULL!	8	6	1	3	7	3	2	3	1	2	4	1	4	#NULL!	#NULL!	3	2
1.3791	112	187048	1	1	#NULL!	#NULL!	1	1	1	1	1	1	1	1	1	1	1	1	1	#NULL!	#NULL!	#NULL!	6
0.4103	201	329911	1	1	7	#NULL!	1	1	#NULL!	#NULL!	1	1	#NULL!	#NULL!	#NULL!	#NULL!	#NULL!	#NULL!	#NULL!	1	1	1	#NULL!
0.1693	102	344154	1	1	5	19.79	8	6	#NULL!	1	1	1	1	1	1	1	1	#NULL!	7	7	1	6	#NULL!
0.4363	102	344154	1	1	7	#NULL!	1	1	#NULL!	1	#NULL!	1	1	1	1	1	1	#NULL!	1	1	1	1	#NULL!
0.4363	102	344154	1	1	7	#NULL!	1	1	#NULL!	1	1	1	1	1	1	1	1	#NULL!	1	1	1	1	#NULL!
0.1644	102	344154	1	1	#NULL!	93.37	1	6	#NULL!	8	2	1	#NULL!	2	5	3	4	#NULL!	2	1	1	3	#NULL!
0.2323	102	344154	1	1	7	87.66	1	1	#NULL!	1	1	1	1	1	1	1	1	#NULL!	1	1	1	1	#NULL!
0.1131	102	344154	1	1	7	#NULL!	1	6	#NULL!	1	7	7	1	1	1	1	7	#NULL!	7	7	7	6	#NULL!
0.2323	102	344154	1	1	7	#NULL!	1	1	#NULL!	1	1	1	1	1	1	1	1	#NULL!	1	1	1	1	#NULL!
2.1659	114	351012	1	1	7	#NULL!	1	1	#NULL!	1	1	1	1	1	1	1	1	#NULL!	1	1	1	1	#NULL!
1.5161	214	87643	1	1	7	73.22	3	3	2	#NULL!	#NULL!	#NULL!	#NULL!	#NULL!	#NULL!	#NULL!	#NULL!	#NULL!	#NULL!	2	#NULL!	#NULL!	#NULL!
3.5958	202	729986	1	1	7	92.3	8	3	3	1	1	1	1	#NULL!	#NULL!	#NULL!	1	#NULL!	1	1	2	3	1
0.1509	201	787875	1	1	#NULL!	#NULL!	#NULL!	#NULL!	#NULL!	#NULL!	#NULL!	#NULL!	#NULL!	#NULL!	#NULL!	#NULL!	#NULL!	#NULL!	2	1	1	6	#NULL!
4.1725	214	87023	2	1	7	79.8	3	5	5	1	2	2	4	3	2	2	2	2	3	#NULL!	#NULL!	1	2
4.1683	214	87643	2	1	#NULL!	97.07	1	6	5	1	1	1	1	2	2	2	4	1	1	1	1	1	1
0.7899	214	87643	2	1	2	#NULL!	3	6	5	5	2	1	1	1	2	2	1	1	1	1	1	1	1
1.9077	214	87643	2	1	6	90.78	2	4	4	3	7	2	7	1	1	1	2	4	1	1	4	#NULL!	1
1.5812	201	787875	2	1	5	70.34	3	6	2	2	2	3	1	2	2	2	3	2	#NULL!	1	7	1	1
1.1084	103	143399	2	1	7	#NULL!	8	3	2	1	5	7	1	3	7	2	2	7	1	1	1	1	1
0.7981	211	287078	2	1	5	97.04	3	6	6	6	3	4	3	2	1	3	1	2	1	1	1	1	1
3.3813	103	529540	2	1	5	28.7	#NULL!	#NULL!	2	#NULL!	1	2	2	#NULL!	#NULL!	#NULL!	#NULL!	#NULL!	#NULL!	1	1	1	1
0.2124	201	545154	2	1	3	85.46	7	5	3	2	2	3	2	1	2	2	1	3	1	1	1	1	1
3.0904	212	516567	2	1	7	70.34	3	6	3	3	1	2	2	3	1	2	3	2	1	1	2	1	1
3.5142	212	516567	2	1	6	37.39	2	6	3	2	1	4	1	1	1	1	1	2	1	1	1	1	1
0.9636	201	558348	2	1	7	95.45	1	4	2	8	5	2	5	5	4	1	5	4	1	1	1	1	1
0.4731	211	558468	2	1	5	99.62	5	6	3	1	5	3	2	1	2	3	2	6	1	1	1	1	1
2.0089	202	729986	2	1	5	3.72	5	2	4	5	3	1	1	2	1	1	1	1	1	1	1	1	1
0.381	202	274075	2	1	2	49.05	5	2	5	7	3	4	2	2	2	3	1	4	1	1	1	1	1
0.9803	202	274075	2	1	5	33.87	8	5	5	5	2	5	#NULL!	2	1	2	3	5	1	#NULL!	#NULL!	1	1
1.4838	214	87023	2	1	2	75.99	6	3	3	8	2	5	2	2	2	6	1	5	1	1	1	1	1
0.6289	103	143399	2	1	3	80.69	3	6	3	2	7	7	1	4	2	2	1	3	1	1	1	1	1
1.8462	111	357809	2	1	3	94.68	8	3	3	5	2	5	2	2	1	2	2	1	1	1	1	1	1
0.7917	113	530571	2	1	2	84.57	7	4	4	8	1	5	1	2	1	3	1	1	1	1	1	1	1
0.1589	102	344154	2	1	7	#NULL!	#NULL!	#NULL!	#NULL!	#NULL!	#NULL!	#NULL!	#NULL!	#NULL!	#NULL!	#NULL!	#NULL!	#NULL!	3	4	#NULL!	1	#NULL!
0.4649	102	344154	2	1	5	46.59	6	5	#NULL!	3	2	2	2	3	1	2	3	#NULL!	1	1	#NULL!	1	#NULL!
0.2323	102	344154	2	1	6	30.72	5	6	#NULL!	8	2	3	2	2	1	3	3	#NULL!	1	1	1	1	#NULL!
0.7257	114	351012	2	1	1	91.43	#NULL!	#NULL!	#NULL!	#NULL!	#NULL!	#NULL!	#NULL!	#NULL!	#NULL!	#NULL!	#NULL!	#NULL!	1	1	1	1	#NULL!
0.7438	203	457988	2	1	5	91.45	6	4	4	4	#NULL!	2	#NULL!	#NULL!	#NULL!	#NULL!	2	2	1	1	1	1	2
1.0177	214	87643	2	1	3	#NULL!	4	6	3	#NULL!	#NULL!	#NULL!	#NULL!	#NULL!	#NULL!	#NULL!	#NULL!	#NULL!	1	1	1	1	#NULL!
0.1816	211	788874	2	1	5	57.86	8	6	1	1	#NULL!	1	#NULL!	#NULL!	#NULL!	#NULL!	#NULL!	#NULL!	1	1	1	1	#NULL!
0.0397	201	787875	2	1	2	84.02	4	4	5	8	#NULL!	5	#NULL!	#NULL!	#NULL!	#NULL!	#NULL!	#NULL!	1	1	1	1	#NULL!
3.2174	214	87023	3	1	8	71.83	4	6	1	8	4	7	4	1	7	1	5	1	1	1	1	1	1
4.1725	214	87023	3	1	7	#NULL!	1	5	5	7	2	3	2	1	1	2	1	3	1	1	1	1	1
3.2174	214	87023	3	1	8	63.46	1	6	1	2	2	2	1	1	2	2	2	1	2	1	#NULL!	5	1
4.1725	214	87023	3	1	6	91.21	4	5	6	1	2	2	1	1	1	2	1	3	#NULL!	1	1	1	1
4.1725	214	87023	3	1	6	89.23	6	5	4	4	2	4	2	1	3	3	1	2	1	#NULL!	1	1	1
4.1725	214	87023	3	1	7	89.23	5	6	5	3	1	2	2	2	1	1	6	1	1	1	1	1	1
4.1648	214	87023	3	1	5	#NULL!	3	4	2	2	2	3	2	2	1	4	2	1	1	1	1	1	1
4.1648	214	87023	3	1	5	72.54	3	6	5	1	2	2	2	2	2	3	5	2	#NULL!	1	1	1	1
4.1725	214	87023	3	1	6	14.39	2	6	4	8	1	5	1	2	2	1	1	1	1	1	1	1	1
4.1725	214	87023	3	1	7	#NULL!	4	6	3	8	1	1	1	2	1	2	1	1	1	1	1	1	1
4.1725	214	87023	3	1	7	95.94	4	6	4	3	2	2	1	1	2	3	#NULL!	1	1	1	1	1	1
4.1648	214	87023	3	1	8	89.79	4	6	3	6	1	3	1	1	3	5	1	1	1	1	1	1	1
4.1725	214	87023	3	1	6	98.76	1	5	2	1	5	2	1	2	1	2	3	2	1	1	1	1	1
4.1725	214	87023	3	1	6	84.46	2	3	4	2	3	5	2	4	4	4	2	4	2	1	1	1	2
4.1725	214	87643	3	1	6	#NULL!	3	6	5	5	6	2	1	1	5	2	2	2	1	1	1	1	1
4.1648	214	87643	3	1	5	39.08	7	1	4	4	2	2	2	1	1	2	2	5	1	1	1	1	1
4.1648	214	87643	3	1	5	12.48	8	6	4	3	3	3	2	2	1	2	2	1	2	1	#NULL!	#NULL!	1
4.1725	214	87643	3	1	7	88.37	7	5	5	1	1	2	2	1	1	3	3	1	1	1	1	1	1
4.1648	214	87643	3	1	5	64.48	6	6	7	3	2	1	1	1	1	2	3	1	1	1	1	1	1
4.1648	214	87643	3	1	5	#NULL!	8	4	4	6	2	5	2	2	2	5	2	3	1	1	1	1	1
4.1648	214	87643	3	1	5	52.67	8	4	5	2	2	3	3	1	2	3	2	1	3	1	7	3	1
4.1725	214	87643	3	1	7	93.27	3	4	5	3	4	5	2	2	2	5	2	4	2	1	1	1	1
1.9077	214	87643	3	1	6	84.46	3	6	1	3	1	2	1	1	1	2	2	1	1	1	1	1	1
1.9077	214	87643	3	1	6	5.59	1	6	4	8	2	1	1	1	1	1	2	1	1	1	1	1	1
1.9077	214	87643	3	1	7	97.82	6	6	4	8	1	3	2	2	2	2	1	4	1	1	1	1	1
1.9077	214	87643	3	1	6	78.39	7	6	7	3	1	2	1	2	2	4	3	2	1	1	1	1	1
0.7899	214	87643	3	1	2	24.74	8	3	3	8	1	5	1	1	1	2	1	2	1	1	1	1	1
0.7899	214	87643	3	1	2	94.77	4	6	2	3	1	4	1	3	2	3	1	1	#NULL!	1	1	1	1
1.9077	214	87643	3	1	7	97.31	8	6	4	8	4	4	1	2	3	3	2	4	1	1	1	1	1
1.9077	214	87643	3	1	6	89.23	2	6	5	3	2	1	1	1	1	1	2	2	1	1	1	1	1
0.7899	214	87643	3	1	2	87.51	3	6	3	8	1	3	1	1	1	1	2	3	1	1	1	1	1
2.3611	214	87643	3	1	7	94.62	8	6	4	5	3	2	3	2	2	3	1	3	1	1	1	1	1
1.2536	214	87643	3	1	8	19.64	1	6	4	8	1	2	1	1	1	3	2	1	1	1	1	1	1
2.3611	214	87643	3	1	6	97.5	5	5	3	5	2	3	2	2	2	6	2	4	1	1	2	1	2
2.3611	214	87643	3	1	6	#NULL!	3	5	#NULL!	2	2	3	2	1	3	3	2	2	5	1	6	5	4
1.9077	214	87643	3	1	6	76.51	1	6	3	3	1	2	1	1	1	1	2	2	1	1	1	1	1
1.9077	214	87643	3	1	6	59.66	3	6	2	3	1	2	1	#NULL!	1	1	#NULL!	1	1	1	1	1	1
0.7899	214	87643	3	1	2	#NULL!	2	6	3	6	2	1	1	1	1	1	2	1	1	1	1	1	1
1.9077	214	87643	3	1	7	50.13	2	6	1	2	1	1	1	1	1	2	1	4	1	1	1	1	1
1.9077	214	87643	3	1	6	72.77	4	3	4	3	4	4	1	1	1	2	2	2	2	1	1	1	2
1.9077	214	87643	3	1	6	83.53	6	6	4	2	5	5	1	5	1	1	5	1	1	1	1	1	1
1.0784	214	87643	3	1	1	67.93	5	5	#NULL!	4	1	2	1	2	2	1	2	3	1	1	1	1	1
1.9077	214	87643	3	1	7	#NULL!	1	6	3	4	1	1	1	2	3	2	1	2	1	1	1	1	1
1.9077	214	87643	3	1	7	90.73	2	6	4	2	1	5	1	2	2	2	1	1	1	1	#NULL!	1	1
1.9077	214	87643	3	1	7	76.17	4	6	2	3	1	2	1	1	1	2	2	2	2	1	4	4	1
0.7899	214	87643	3	1	2	91.21	8	6	5	3	2	2	2	2	1	2	2	4	2	1	2	1	1
1.9077	214	87643	3	1	6	54.41	8	5	4	3	3	2	2	1	2	2	1	2	1	1	2	5	1
2.3892	214	87643	3	1	6	#NULL!	2	6	1	3	2	2	1	2	2	2	2	1	1	1	1	1	1
1.2806	214	87643	3	1	8	#NULL!	1	5	1	1	7	1	1	2	1	1	2	1	1	1	#NULL!	1	1
2.3611	214	87643	3	1	6	54.82	4	6	2	2	1	2	2	2	1	3	2	1	1	1	2	2	1
1.5812	201	787875	3	1	5	#NULL!	1	6	3	1	1	1	1	1	1	2	3	2	1	1	1	1	1
0.8388	201	787875	3	1	8	96.68	6	6	1	3	6	5	2	4	2	5	4	2	2	1	1	1	2
1.5812	201	787875	3	1	5	92.08	8	5	2	1	1	1	1	1	1	2	1	3	2	1	1	1	3
1.9812	103	143399	3	1	3	#NULL!	#NULL!	#NULL!	#NULL!	#NULL!	#NULL!	#NULL!	#NULL!	#NULL!	#NULL!	#NULL!	#NULL!	#NULL!	#NULL!	1	1	#NULL!	#NULL!
1.9812	103	143399	3	1	3	#NULL!	2	6	3	2	3	1	1	1	1	1	1	1	1	1	1	1	1
1.9812	103	143399	3	1	8	45.34	8	3	3	7	2	2	2	2	1	3	3	1	1	1	3	1	1
1.9812	103	143399	3	1	3	87.5	1	6	1	2	1	2	1	1	1	2	3	2	1	1	1	1	1
1.1084	103	143399	3	1	7	87.12	4	3	5	1	2	2	3	1	1	2	1	1	1	1	1	1	1
0.744	103	143399	3	1	8	21.97	5	6	4	7	4	1	1	1	2	1	3	4	1	1	1	1	1
1.181	103	143399	3	1	5	7.85	2	6	5	3	1	1	2	1	1	2	2	3	1	1	5	2	1
0.744	103	143399	3	1	3	65.18	2	6	3	1	2	3	2	1	1	3	3	1	2	1	2	1	1
1.1084	103	143399	3	1	7	8.3	1	6	3	1	1	2	2	1	1	2	2	1	1	1	1	1	1
1.1084	103	143399	3	1	7	72.77	2	5	2	3	2	2	1	2	2	2	2	2	1	1	1	1	1
0.744	103	143399	3	1	3	63.46	1	6	6	1	7	6	1	4	1	5	1	1	1	1	1	5	1
1.1084	103	143399	3	1	7	48.22	3	4	3	3	2	2	2	2	2	2	2	2	1	1	1	1	1
0.744	103	143399	3	1	3	#NULL!	7	4	3	8	3	7	6	2	1	4	1	1	1	1	1	1	1
4.1648	113	172105	3	1	5	#NULL!	#NULL!	#NULL!	5	#NULL!	1	4	2	#NULL!	#NULL!	#NULL!	#NULL!	#NULL!	1	1	1	1	1
1.1996	103	172070	3	1	3	41.16	4	6	2	1	1	2	1	1	2	1	4	1	#NULL!	1	1	1	4
1.1996	103	172070	3	1	3	94.77	#NULL!	#NULL!	#NULL!	#NULL!	#NULL!	#NULL!	#NULL!	#NULL!	#NULL!	#NULL!	#NULL!	#NULL!	#NULL!	1	#NULL!	#NULL!	#NULL!
1.1996	103	172070	3	1	3	#NULL!	2	4	3	#NULL!	2	3	1	2	1	3	3	#NULL!	#NULL!	1	#NULL!	2	2
1.8716	112	187048	3	1	3	50.47	3	6	3	4	5	2	2	1	1	2	5	1	2	1	5	1	1
1.8716	112	187048	3	1	8	85.1	4	6	3	1	3	1	1	1	1	2	2	1	1	2	7	6	1
2.7882	112	187048	3	1	7	93.57	1	3	4	1	2	1	1	1	1	1	1	1	1	1	#NULL!	1	1
1.8716	112	187048	3	1	8	#NULL!	1	6	3	7	5	2	1	1	1	2	1	2	1	1	1	1	1
1.8716	112	187048	3	1	3	21.97	#NULL!	#NULL!	#NULL!	#NULL!	#NULL!	#NULL!	#NULL!	#NULL!	#NULL!	#NULL!	#NULL!	#NULL!	1	1	1	1	1
2.9709	112	187048	3	1	5	#NULL!	1	5	3	2	1	1	1	1	1	1	4	2	1	#NULL!	1	1	1
0.2041	104	187955	3	1	3	57.38	6	6	2	5	2	2	1	2	1	2	5	1	1	1	1	2	1
0.2041	104	187955	3	1	3	98.72	2	5	3	3	1	2	1	1	1	2	2	1	1	1	1	1	1
0.2041	104	187955	3	1	3	67.93	8	1	3	3	2	2	1	1	1	2	2	1	1	1	1	#NULL!	1
0.2041	104	187955	3	1	3	71.83	1	6	2	1	3	1	1	1	1	2	2	1	2	1	1	1	1
0.324	104	187955	3	1	5	83.53	2	6	1	1	2	1	1	1	1	1	1	2	1	#NULL!	#NULL!	1	1
0.2041	104	187955	3	1	3	95.38	1	6	3	7	1	1	2	2	1	2	7	2	2	2	1	1	1
0.2041	104	187955	3	1	3	#NULL!	4	3	2	6	2	5	3	5	3	2	4	4	1	1	1	1	2
0.2041	104	187955	3	1	3	#NULL!	4	3	4	8	1	2	1	1	2	1	3	1	1	1	1	1	1
0.4142	104	187189	3	1	3	24.51	3	6	2	2	7	7	2	3	1	1	2	1	#NULL!	1	#NULL!	2	1
0.4142	104	187189	3	1	3	92.87	4	4	5	8	3	3	1	4	1	4	5	1	1	1	1	1	1
0.4142	104	187189	3	1	3	93.83	3	3	4	4	7	6	2	2	1	4	4	1	1	1	1	2	1
0.4142	104	187189	3	1	3	74.29	6	6	6	2	2	2	2	2	1	2	1	2	3	1	2	3	1
0.4142	104	187189	3	1	3	#NULL!	#NULL!	#NULL!	4	#NULL!	5	2	1	#NULL!	#NULL!	#NULL!	#NULL!	#NULL!	1	1	1	4	1
0.4142	104	187189	3	1	3	65	1	6	5	6	2	2	1	2	1	2	3	1	1	1	1	1	1
2.8636	112	187048	3	1	5	61.53	4	6	4	1	1	2	2	2	1	2	3	7	2	1	1	1	1
2.8636	112	187048	3	1	5	76.51	1	6	2	1	1	2	1	1	1	1	1	2	1	1	1	1	1
2.8636	112	187048	3	1	5	#NULL!	4	5	1	1	1	1	2	1	1	1	1	1	1	1	1	1	1
1.5192	112	187048	3	1	1	32.5	8	3	2	8	2	3	2	1	1	1	5	6	1	1	1	1	1
2.6875	112	187048	3	1	6	55.64	6	5	2	3	4	2	2	2	2	2	2	4	3	1	#NULL!	3	1
1.8041	112	187048	3	1	8	74.86	5	6	5	4	2	3	1	2	2	2	2	1	1	1	1	1	1
1.8041	112	187048	3	1	3	50.14	3	5	1	6	7	3	1	1	2	2	5	2	1	1	1	1	1
2.8636	112	187048	3	1	5	42.24	6	6	2	7	5	2	2	2	1	3	2	2	1	1	1	1	1
1.8041	112	187048	3	1	#NULL!	#NULL!	4	3	1	3	7	3	2	1	1	1	2	3	1	1	1	1	1
1.8041	112	187048	3	1	3	35.19	2	3	#NULL!	3	3	2	1	1	1	2	2	1	1	1	1	2	1
1.5695	213	243896	3	1	2	10	8	3	3	8	1	3	1	1	1	2	3	4	1	1	1	1	1
4.0389	213	243896	3	1	5	64.51	6	3	4	8	2	3	2	2	2	3	2	2	1	1	1	1	1
4.0389	213	243896	3	1	5	47.59	6	3	3	7	3	5	2	2	1	3	2	2	1	1	1	1	1
4.0389	213	243896	3	1	5	83.33	6	6	5	8	2	#NULL!	2	1	2	2	#NULL!	2	1	1	1	1	1
4.0389	213	243896	3	1	5	11.38	6	4	5	8	2	3	1	2	1	4	4	5	1	1	1	1	1
4.0389	213	243896	3	1	5	84.66	8	4	7	4	4	4	2	2	3	4	1	3	1	1	1	1	1
4.0389	213	243896	3	1	5	#NULL!	8	5	5	7	1	3	2	2	2	3	1	2	1	1	1	1	1
3.7905	213	243896	3	1	7	32.84	5	6	1	1	3	2	1	2	2	2	2	1	1	1	1	1	1
4.0389	213	243896	3	1	5	35.49	5	6	5	3	2	5	3	2	2	3	2	2	1	1	1	1	1
4.0389	213	243896	3	1	5	45.45	5	6	4	8	1	3	1	1	1	2	2	2	1	1	1	1	1
4.0389	213	243896	3	1	5	45.34	7	2	3	8	1	5	5	2	2	4	1	5	1	1	1	1	1
4.0389	213	243896	3	1	5	36.28	6	6	5	8	2	2	1	2	1	1	4	4	1	1	1	1	1
4.0389	213	243896	3	1	5	68.81	8	6	4	8	2	4	3	1	2	3	1	1	1	1	1	1	1
4.1725	213	243896	3	1	7	#NULL!	3	5	4	8	1	1	2	2	2	2	1	5	1	1	1	1	1
4.1725	213	243896	3	1	7	86.29	3	6	5	3	3	1	#NULL!	2	2	3	2	2	1	1	1	1	1
4.1648	213	243896	3	1	5	81.38	8	3	6	4	2	3	2	1	1	2	1	5	1	1	1	1	1
1.9846	213	243896	3	1	2	73.45	8	6	1	3	2	7	1	2	2	5	2	1	#NULL!	1	1	1	1
4.1648	213	243896	3	1	5	72.77	8	3	4	8	2	4	2	2	1	3	2	2	1	1	1	1	1
3.2174	213	243896	3	1	3	88.39	3	5	4	4	1	2	1	1	1	2	1	2	1	1	1	1	1
4.1648	213	243896	3	1	5	#NULL!	4	6	5	8	2	1	1	2	1	1	1	2	1	1	1	1	1
0.9936	201	258601	3	1	5	84.15	8	3	4	7	2	5	1	2	2	4	2	5	1	1	1	1	1
0.9936	201	258601	3	1	5	19.64	8	3	4	8	1	2	2	1	1	1	1	5	1	1	1	1	1
0.9936	201	258601	3	1	5	66.36	6	6	2	1	1	1	1	2	2	2	3	2	1	1	1	1	1
0.9936	201	258601	3	1	5	67.95	8	6	3	8	1	2	1	1	2	2	1	1	2	1	#NULL!	1	1
0.9936	201	258601	3	1	5	34.15	6	3	5	6	1	5	1	2	1	2	1	4	1	1	1	1	1
0.9325	201	258601	3	1	7	63.81	1	6	3	8	2	5	1	2	1	2	4	1	4	1	7	3	1
0.9936	201	258601	3	1	5	#NULL!	6	4	5	2	2	4	1	1	1	1	2	2	1	1	1	1	1
0.7408	102	259716	3	1	6	#NULL!	3	1	4	1	4	5	4	4	4	3	2	5	1	1	1	1	1
0.7408	102	259716	3	1	7	98.47	8	6	3	1	2	3	1	1	2	5	1	2	1	1	1	1	1
0.7894	102	259716	3	1	5	87.12	4	6	5	4	1	3	2	1	2	4	4	4	1	1	5	5	1
0.7408	102	259716	3	1	6	92.39	8	6	3	3	2	3	4	1	1	3	2	2	1	1	1	1	1
0.7408	102	259716	3	1	7	94.88	8	6	2	1	1	2	2	1	1	2	1	1	3	1	5	4	1
0.7157	102	259716	3	1	5	82.6	7	6	2	4	3	3	2	2	2	3	2	2	1	1	1	1	1
0.6716	102	259716	3	1	7	#NULL!	4	6	1	1	1	2	1	2	1	2	1	7	1	1	1	1	1
0.7157	102	259716	3	1	5	#NULL!	3	6	2	2	7	3	1	1	1	5	1	3	1	1	1	1	1
0.4509	102	259716	3	1	3	97.4	6	6	#NULL!	7	5	3	1	1	1	2	4	5	1	1	1	1	2
0.7157	102	259716	3	1	5	#NULL!	6	6	3	3	2	2	1	1	1	1	2	2	1	1	1	1	1
0.6716	102	259716	3	1	6	83.22	1	4	1	1	1	1	1	1	2	1	2	2	1	1	1	1	1
0.6716	102	259716	3	1	7	92.41	7	2	4	8	2	2	1	1	1	6	2	3	1	1	1	1	1
0.4509	102	259716	3	1	3	#NULL!	1	6	1	1	3	6	1	5	1	1	2	5	1	#NULL!	1	1	2
0.4509	102	259716	3	1	8	99.15	7	6	4	6	2	2	2	1	2	2	2	2	1	1	1	2	1
0.8616	102	259716	3	1	7	#NULL!	#NULL!	#NULL!	#NULL!	8	7	7	7	7	7	7	7	7	7	7	7	6	6
1.5615	102	259716	3	1	3	87.03	7	6	3	4	5	6	1	4	4	6	6	1	1	1	5	4	1
1.5615	102	259716	3	1	3	82.8	4	6	2	3	1	1	1	3	1	2	3	1	1	1	#NULL!	1	1
1.5615	102	259716	3	1	3	#NULL!	1	6	4	8	#NULL!	#NULL!	#NULL!	4	1	2	2	2	#NULL!	1	3	1	#NULL!
2.3261	102	259716	3	1	6	#NULL!	5	3	3	1	1	3	2	1	1	3	1	1	1	1	1	1	2
0.9193	201	258601	3	1	5	78.84	4	6	1	2	1	2	1	1	1	2	2	2	2	1	2	1	2
0.9193	201	258601	3	1	5	43.55	7	3	4	8	3	5	2	2	2	4	1	6	1	1	1	1	1
0.9193	201	258601	3	1	5	86.06	8	1	5	2	2	3	2	2	2	2	2	3	1	1	1	1	1
0.9193	201	258601	3	1	5	#NULL!	5	6	2	1	1	2	1	1	3	2	2	4	1	1	2	1	1
0.9193	201	258601	3	1	5	85.97	4	2	3	6	2	3	2	3	2	5	2	5	2	1	1	1	1
0.9193	201	258601	3	1	5	91.77	#NULL!	5	4	#NULL!	2	#NULL!	3	2	1	#NULL!	2	1	2	1	3	3	1
0.9193	201	258601	3	1	5	93.4	4	#NULL!	3	1	2	3	2	1	2	2	1	2	1	1	1	1	1
0.8627	201	258601	3	1	7	#NULL!	6	3	5	8	2	#NULL!	1	2	2	3	1	3	1	1	1	1	1
0.9193	201	258601	3	1	5	60.76	4	5	3	2	1	3	1	1	1	1	2	1	1	1	1	1	1
1.2539	202	260193	3	1	5	85.97	8	4	1	1	5	7	4	2	3	6	1	1	1	1	3	1	1
1.2539	202	260193	3	1	5	49.95	1	6	2	#NULL!	1	2	1	1	1	1	1	4	1	1	1	1	1
1.2539	202	260193	3	1	5	83.33	5	5	2	3	2	1	1	1	1	1	1	1	3	1	#NULL!	2	1
1.2539	202	260193	3	1	5	16.72	3	6	4	1	1	1	2	2	1	2	3	2	1	1	2	1	1
1.2539	202	260193	3	1	5	65.18	8	6	3	1	1	1	2	2	1	3	3	2	1	1	1	1	1
0.4873	202	260193	3	1	2	96.49	5	2	4	5	3	6	4	4	4	7	1	4	1	1	1	1	2
1.2539	202	260193	3	1	5	54.59	8	6	3	1	1	3	1	2	1	2	4	1	2	1	1	1	2
1.2539	202	260193	3	1	5	78.84	4	6	5	3	1	2	2	1	2	2	2	2	1	1	1	1	1
1.2539	202	260193	3	1	5	98.19	5	5	3	1	2	3	2	3	2	2	2	1	1	1	6	3	1
0.79	202	260193	3	1	3	62.14	7	6	4	2	2	4	2	2	1	2	2	2	1	1	1	1	1
1.2539	202	260193	3	1	5	98.51	3	4	5	8	4	4	2	1	2	1	2	4	1	1	1	1	6
1.1768	202	260193	3	1	6	98.72	3	6	5	1	3	3	2	2	1	3	1	5	1	1	1	1	1
1.2539	202	260193	3	1	5	73.45	3	4	2	1	3	4	3	2	2	3	2	2	1	1	2	1	1
0.79	202	260193	3	1	3	94.78	4	6	1	1	6	5	1	5	1	4	6	2	1	1	1	1	1
1.1768	202	260193	3	1	7	23.42	1	6	1	1	7	2	2	7	2	5	7	7	2	#NULL!	3	1	2
0.79	202	260193	3	1	3	59.82	3	3	1	3	3	2	1	2	2	3	3	2	1	1	1	1	1
3.4844	202	260193	3	1	5	#NULL!	3	6	3	1	2	3	3	1	2	2	2	2	1	1	1	1	1
3.4844	202	260193	3	1	5	#NULL!	1	6	5	7	1	1	1	1	1	1	1	3	1	1	1	1	1
3.3044	202	260193	3	1	5	67.95	6	4	4	5	1	2	1	2	1	3	2	2	1	1	1	1	1
3.4844	202	260193	3	1	5	65.32	7	6	3	3	2	3	3	2	2	2	2	3	2	1	2	1	2
0.6843	204	287863	3	1	8	78.55	6	4	3	3	2	2	2	2	2	3	1	1	1	1	1	1	1
1.0194	204	287863	3	1	6	66.36	1	5	#NULL!	3	1	2	3	2	2	1	1	2	1	1	1	1	1
1.0194	204	287863	3	1	6	81.81	4	6	5	4	4	3	2	3	3	3	2	4	4	1	2	1	2
1.0194	204	287863	3	1	6	89.07	8	6	6	4	6	6	7	4	4	6	4	5	1	1	1	1	1
1.0194	204	287863	3	1	6	#NULL!	1	2	3	1	3	2	1	2	1	2	1	1	1	1	1	1	1
1.0194	204	287863	3	1	7	93.4	8	4	2	2	2	1	1	3	2	2	2	2	1	1	1	1	1
1.0194	204	287863	3	1	6	25.71	1	6	5	1	2	5	1	1	1	2	1	1	1	1	1	1	1
1.0194	204	287863	3	1	6	84.66	5	2	4	2	2	3	1	2	1	2	2	1	#NULL!	1	#NULL!	2	1
1.0863	204	287863	3	1	5	#NULL!	8	6	2	5	3	2	1	2	1	2	3	1	3	1	7	3	1
1.0194	204	287863	3	1	7	44.69	1	6	4	1	1	1	2	1	1	2	2	2	2	1	1	1	1
1.0194	204	287863	3	1	6	#NULL!	5	6	3	7	1	2	2	2	2	2	1	5	1	1	1	1	1
1.0194	204	287863	3	1	6	#NULL!	4	4	1	3	6	7	5	1	1	2	1	2	#NULL!	#NULL!	#NULL!	#NULL!	#NULL!
1.2601	211	287078	3	1	7	96.71	4	4	5	1	1	2	1	1	2	2	2	1	1	1	1	1	1
1.3427	211	287078	3	1	5	50.13	4	3	1	8	2	2	2	1	2	2	1	2	1	1	1	1	1
0.8459	211	287078	3	1	8	#NULL!	6	6	4	5	1	1	3	1	2	1	3	3	1	1	1	1	1
1.2601	211	287078	3	1	7	87	7	6	4	1	4	2	1	1	1	2	2	2	1	1	1	1	1
0.955	211	287078	3	1	#NULL!	99.47	8	6	2	8	7	7	7	7	7	7	7	7	5	6	7	6	6
1.2601	211	287078	3	1	7	97.6	1	3	6	4	2	2	1	2	1	1	2	1	1	1	1	1	1
0.7981	211	287078	3	1	5	87.35	4	3	6	8	1	2	1	2	1	2	3	2	1	1	1	1	1
0.7981	211	287078	3	1	5	48.22	3	5	5	4	2	2	1	2	1	4	1	2	1	1	1	1	1
0.7981	211	287078	3	1	5	91.13	4	6	5	1	1	4	2	1	2	2	2	1	2	1	6	1	1
0.7981	211	287078	3	1	5	29.33	4	6	1	1	6	3	2	3	2	2	7	3	5	1	#NULL!	1	1
0.7981	211	287078	3	1	5	78.55	8	4	3	5	2	3	3	2	2	3	1	1	1	1	1	1	1
0.7981	211	287078	3	1	5	#NULL!	1	5	5	8	1	5	2	1	2	4	1	1	1	1	1	1	1
0.7981	211	287078	3	1	5	38.85	7	4	4	5	2	2	2	2	5	2	1	7	1	1	1	1	1
0.7981	211	287078	3	1	5	92.54	1	3	4	6	2	5	2	2	1	3	2	5	1	1	1	1	1
0.7981	211	287078	3	1	5	38.85	2	6	3	1	2	2	1	2	2	2	3	1	2	1	#NULL!	1	1
0.7981	211	287078	3	1	5	#NULL!	8	6	4	8	1	4	2	1	4	5	3	4	1	1	1	1	1
1.8996	204	287863	3	1	7	76.51	5	6	2	4	2	7	1	2	1	2	1	1	1	1	1	1	1
1.8996	204	287863	3	1	6	#NULL!	2	4	4	1	2	1	1	1	1	2	2	1	1	1	1	1	1
1.8996	204	287863	3	1	7	#NULL!	1	3	1	1	1	3	2	1	1	1	2	1	1	1	#NULL!	1	1
1.8996	204	287863	3	1	6	81.58	8	6	3	2	2	6	1	2	1	2	2	2	1	1	3	1	1
1.8996	204	287863	3	1	6	84.59	1	5	4	5	2	2	3	1	3	3	2	1	1	1	1	1	2
1.8996	204	287863	3	1	7	97.35	5	6	3	5	1	2	4	1	7	1	3	1	2	1	#NULL!	1	1
1.8996	204	287863	3	1	6	81.89	1	6	4	5	1	1	1	1	1	1	3	2	2	1	#NULL!	1	1
1.8996	204	287863	3	1	7	#NULL!	3	1	1	1	2	5	1	2	1	2	2	1	5	1	#NULL!	1	3
1.8996	204	287863	3	1	6	38.08	1	6	2	8	5	4	1	1	1	1	1	1	1	1	#NULL!	1	1
2.1232	204	287863	3	1	5	97.17	#NULL!	#NULL!	1	#NULL!	1	2	1	#NULL!	#NULL!	#NULL!	#NULL!	#NULL!	1	1	1	1	1
1.3376	204	287863	3	1	8	98.23	5	4	3	5	3	3	2	2	2	3	1	2	1	1	1	1	1
2.1232	204	287863	3	1	5	77.94	8	4	4	6	1	1	1	2	1	3	2	1	1	1	1	1	1
1.9926	204	287863	3	1	7	75.74	8	6	3	3	2	5	5	4	4	4	5	4	2	1	2	1	1
1.9926	204	287863	3	1	7	1.54	8	4	3	4	1	4	3	1	1	3	1	2	#NULL!	1	2	1	1
1.1264	204	287863	3	1	1	#NULL!	6	4	3	2	4	3	3	1	2	3	2	1	2	1	3	1	1
2.1166	111	357809	3	1	5	54.82	6	5	4	2	1	5	3	2	4	6	1	1	1	1	1	1	1
2.1166	111	357809	3	1	5	43.55	8	4	3	1	2	3	3	1	1	4	1	1	1	1	1	1	1
2.1166	111	357809	3	1	5	#NULL!	7	4	6	8	2	3	1	2	2	2	1	1	2	1	1	1	1
2.1166	111	357809	3	1	5	#NULL!	1	1	1	1	1	4	1	1	1	1	1	1	1	1	1	1	1
2.1166	111	357809	3	1	5	#NULL!	6	4	6	8	4	4	2	3	2	5	1	2	1	1	1	1	1
2.1166	111	357809	3	1	5	55.07	6	4	3	4	2	3	1	1	2	3	1	2	1	1	1	1	1
0.8803	111	357809	3	1	3	60.76	3	6	2	2	3	4	4	2	1	2	2	1	2	1	2	2	1
1.3113	111	357809	3	1	6	#NULL!	7	6	2	2	2	5	2	2	1	1	1	2	1	1	1	1	1
1.3973	111	357809	3	1	5	#NULL!	5	3	4	6	2	4	2	1	2	3	2	4	1	1	1	1	1
0.8803	111	357809	3	1	8	89.79	1	6	3	1	2	2	1	1	1	3	4	1	1	1	1	1	1
0.8803	111	357809	3	1	3	#NULL!	3	6	3	3	6	2	1	2	1	1	2	1	1	1	1	1	1
1.3973	111	357809	3	1	5	86.43	8	4	5	5	2	3	2	2	2	3	1	1	1	1	1	1	1
1.3973	111	357809	3	1	5	67.7	3	5	7	1	1	2	4	2	1	3	4	1	2	#NULL!	7	3	1
0.8803	111	357809	3	1	3	77.69	2	6	4	8	3	1	1	1	1	4	1	1	1	1	1	1	1
0.7413	111	357809	3	1	8	#NULL!	3	3	2	#NULL!	1	2	1	2	1	1	2	#NULL!	1	1	1	2	1
0.8803	111	357809	3	1	3	#NULL!	1	6	2	3	1	2	1	2	1	2	2	1	1	1	1	1	1
0.6188	101	373076	3	1	5	48.22	6	6	3	2	5	5	2	1	2	3	1	6	1	1	1	1	1
0.6188	101	373076	3	1	5	#NULL!	8	5	3	6	2	5	2	2	2	4	2	4	1	1	2	1	1
0.6188	101	373076	3	1	5	56.03	6	4	5	3	3	1	1	1	1	1	1	2	1	1	#NULL!	1	1
0.2405	101	373076	3	1	2	#NULL!	6	4	3	8	2	5	4	1	1	6	1	4	1	1	1	1	1
0.6188	101	373076	3	1	5	7.06	2	6	#NULL!	2	2	1	1	2	1	1	2	2	2	1	5	1	1
0.6188	101	373076	3	1	5	48.22	8	2	5	6	3	2	2	3	2	2	2	1	#NULL!	1	1	1	1
0.6188	101	373076	3	1	5	47.83	3	6	5	1	1	2	6	1	1	3	3	2	3	1	2	1	1
0.2405	101	373076	3	1	2	50.14	7	6	5	8	3	7	1	4	4	2	1	3	1	1	1	1	1
0.6188	101	373076	3	1	5	64.31	7	3	3	4	5	4	2	1	2	3	2	3	1	1	1	1	1
0.6188	101	373076	3	1	5	73.92	4	4	5	8	2	2	1	2	1	2	1	2	1	1	1	1	1
0.6188	101	373076	3	1	5	22.13	5	3	4	4	2	4	3	2	3	5	2	2	1	1	1	1	1
0.8992	101	373076	3	1	8	#NULL!	3	4	3	4	2	5	2	1	1	3	1	2	1	1	1	1	1
1.4273	101	373076	3	1	5	95.38	5	3	4	7	2	6	1	2	1	2	1	1	1	1	1	1	1
1.3395	101	373076	3	1	7	15.15	7	2	4	6	2	2	2	2	2	3	1	3	1	1	1	1	1
1.4273	101	373076	3	1	5	83.66	8	5	2	3	2	2	3	2	2	2	1	1	1	1	1	1	1
0.8582	101	373076	3	1	5	84.39	6	3	4	2	1	2	1	2	1	2	1	1	1	1	1	2	1
1.4273	101	373076	3	1	5	89.77	8	6	2	1	1	2	1	2	2	1	1	2	2	1	1	1	1
1.4273	101	373076	3	1	5	6.8	8	3	5	7	2	5	4	2	2	3	1	1	1	1	1	1	1
1.4273	101	373076	3	1	5	93.54	#NULL!	#NULL!	#NULL!	#NULL!	#NULL!	#NULL!	#NULL!	#NULL!	#NULL!	#NULL!	#NULL!	#NULL!	1	1	1	1	1
1.4273	101	373076	3	1	5	22.13	6	4	3	8	1	2	3	2	2	1	1	5	1	1	1	1	1
1.4273	101	373076	3	1	5	55.64	5	6	3	6	2	2	3	2	2	2	2	2	2	1	7	2	1
0.9482	202	388030	3	1	7	90.01	5	5	4	3	3	2	7	2	1	3	2	7	1	1	#NULL!	1	1
1.0103	202	388030	3	1	8	75.68	3	4	5	3	2	2	1	1	2	2	3	2	1	1	1	1	1
1.0103	202	388030	3	1	5	91.72	7	6	4	4	1	2	3	1	1	2	2	2	1	1	1	1	1
1.0103	202	388030	3	1	5	76.17	8	6	4	4	1	1	1	1	1	1	1	4	1	1	2	1	1
1.0103	202	388030	3	1	5	52.92	6	6	4	4	3	2	1	2	1	3	2	5	#NULL!	1	1	1	1
0.9482	202	388030	3	1	6	83.53	4	6	2	5	1	6	1	2	3	6	1	1	2	1	1	1	1
0.4721	202	388030	3	1	8	93.54	2	6	3	2	3	2	1	2	1	3	1	1	1	1	1	3	1
0.4721	202	388030	3	1	3	97.28	7	4	4	6	1	4	2	1	2	4	1	2	1	1	1	1	1
0.7494	202	388030	3	1	5	90.96	#NULL!	#NULL!	4	#NULL!	5	3	2	#NULL!	#NULL!	#NULL!	#NULL!	#NULL!	#NULL!	1	1	1	1
0.7494	202	388030	3	1	5	#NULL!	7	2	5	8	1	1	1	1	1	1	2	7	2	1	1	1	1
0.7494	202	388030	3	1	5	45.34	3	5	1	3	1	1	1	1	1	2	1	1	1	1	1	1	1
0.2912	202	388030	3	1	8	#NULL!	8	6	2	1	1	2	1	1	2	2	1	3	1	1	1	1	1
0.2912	202	388030	3	1	8	76.38	6	5	2	3	1	1	1	1	1	1	2	1	1	1	1	1	2
0.7494	202	388030	3	1	5	97.92	1	6	5	2	1	1	1	2	1	3	3	2	1	1	1	1	1
0.7494	202	388030	3	1	5	43.23	6	4	5	8	1	1	1	1	1	1	1	1	1	1	1	1	1
0.7494	202	388030	3	1	5	#NULL!	3	5	6	7	2	4	2	1	1	2	2	1	1	1	1	1	1
0.4721	202	388030	3	1	3	75.2	4	1	1	8	4	4	4	4	1	1	1	1	1	#NULL!	#NULL!	1	1
0.7494	202	388030	3	1	5	81.63	8	5	3	3	1	5	2	1	2	3	1	6	1	1	1	1	1
0.2912	202	388030	3	1	2	39.53	6	3	5	8	2	4	2	2	2	4	3	4	#NULL!	1	1	1	1
0.7494	202	388030	3	1	5	87.43	7	5	1	1	2	2	1	1	1	2	3	1	2	#NULL!	1	1	2
0.7494	202	388030	3	1	5	89.89	#NULL!	5	4	6	2	2	1	2	1	4	1	1	1	1	1	1	1
0.7494	202	388030	3	1	5	#NULL!	5	6	4	3	1	2	2	1	1	2	2	1	#NULL!	1	1	1	1
0.7494	202	388030	3	1	5	95.74	5	5	5	6	3	3	2	1	2	2	1	2	1	1	1	1	1
0.2912	202	388030	3	1	2	#NULL!	#NULL!	#NULL!	#NULL!	#NULL!	#NULL!	#NULL!	#NULL!	#NULL!	#NULL!	#NULL!	#NULL!	#NULL!	1	1	1	1	1
4.1267	202	446425	3	1	5	81.58	3	5	2	1	1	1	1	1	1	1	1	2	1	1	1	1	3
2.1302	103	529540	3	1	3	#NULL!	4	6	3	6	3	2	1	3	1	3	1	1	1	1	1	1	1
1.314	103	529540	3	1	4	94.77	#NULL!	#NULL!	#NULL!	#NULL!	6	3	1	#NULL!	#NULL!	#NULL!	#NULL!	#NULL!	2	1	7	5	3
2.1302	103	529540	3	1	3	#NULL!	2	6	3	4	1	2	1	1	1	4	1	2	1	1	1	1	1
0.4559	103	529540	3	1	3	#NULL!	7	6	2	2	2	3	2	2	1	1	3	2	#NULL!	1	2	#NULL!	1
0.5666	103	529540	3	1	#NULL!	#NULL!	1	1	7	8	2	2	1	2	1	1	1	1	1	1	1	1	1
0.5666	103	529540	3	1	8	72.79	3	5	4	1	1	1	1	1	2	2	5	2	2	1	1	1	1
0.8441	103	529540	3	1	7	93.47	1	6	7	1	4	2	1	2	1	1	2	5	2	1	2	2	1
0.5666	103	529540	3	1	3	68.14	4	4	6	1	1	2	1	1	2	2	1	2	1	1	1	1	1
0.5666	103	529540	3	1	3	#NULL!	2	6	2	1	1	2	1	2	1	2	1	1	1	1	1	1	1
0.5666	103	529540	3	1	8	#NULL!	2	6	1	2	2	2	1	2	1	3	2	1	2	1	1	1	1
0.5666	103	529540	3	1	3	99.4	6	6	4	1	2	1	2	2	1	2	3	2	1	1	1	1	1
0.5666	103	529540	3	1	3	#NULL!	4	5	6	6	2	3	2	1	2	2	1	2	1	1	1	1	1
0.8441	103	529540	3	1	7	#NULL!	5	1	5	1	2	3	1	6	1	2	2	1	1	1	2	1	1
0.5666	103	529540	3	1	8	97.77	5	3	6	1	5	7	3	1	2	3	2	6	1	1	1	1	1
0.5666	103	529540	3	1	3	93.57	1	6	5	1	7	7	1	4	1	1	3	2	1	1	#NULL!	2	1
0.8441	103	529540	3	1	7	86.34	4	6	3	8	2	7	2	2	1	2	1	1	3	1	#NULL!	4	1
0.6818	103	529540	3	1	3	60.08	5	5	4	4	1	2	1	2	1	3	3	2	1	1	#NULL!	1	2
3.1702	113	530571	3	1	5	34.22	6	3	4	7	2	6	1	2	4	6	1	4	1	1	1	1	1
3.1702	113	530571	3	1	8	90.14	6	3	4	4	1	6	3	2	2	3	2	2	2	1	1	1	1
3.1702	113	530571	3	1	2	29.64	2	4	4	5	1	2	2	1	1	2	1	2	1	1	1	1	1
3.1702	113	530571	3	1	2	75.68	8	3	4	2	2	5	1	1	1	1	4	3	1	1	1	1	1
3.1702	113	530571	3	1	8	#NULL!	4	4	#NULL!	3	1	2	2	3	2	1	2	2	1	1	1	1	1
3.1702	113	530571	3	1	8	65.18	5	5	#NULL!	2	2	2	1	1	1	3	1	3	1	#NULL!	#NULL!	1	1
3.1702	113	530571	3	1	2	35.19	3	4	3	1	2	4	1	1	1	5	1	2	1	1	1	1	1
3.1702	113	530571	3	1	2	57.92	4	2	5	3	2	3	1	2	1	2	1	6	1	1	1	1	1
3.1702	113	530571	3	1	2	40.7	6	2	5	7	2	4	2	1	2	4	2	3	1	1	1	1	1
3.1702	113	530571	3	1	2	20.46	4	5	3	7	2	2	2	2	1	3	1	1	1	1	1	1	1
3.1702	113	530571	3	1	8	12.19	5	4	#NULL!	8	1	3	3	2	2	2	1	1	1	1	1	1	1
1.0209	201	545154	3	1	5	#NULL!	5	5	3	3	1	4	2	1	1	4	1	3	1	1	1	1	1
1.0209	201	545154	3	1	5	#NULL!	5	6	3	8	2	2	1	1	1	1	3	4	1	1	1	1	1
1.0209	201	545154	3	1	5	77.09	3	6	2	1	1	2	2	2	2	1	2	1	#NULL!	1	3	1	1
1.0209	201	545154	3	1	5	#NULL!	4	4	2	2	1	3	2	3	1	2	2	1	#NULL!	1	1	1	1
0.9581	201	545154	3	1	7	89.07	3	4	5	1	1	1	1	1	1	2	2	2	1	1	1	1	1
0.7448	201	545154	3	1	5	90.73	1	4	2	4	1	3	2	1	1	2	1	2	3	2	4	#NULL!	1
0.7448	201	545154	3	1	5	54.82	5	6	2	1	3	2	1	2	1	1	2	1	1	1	1	1	1
0.7448	201	545154	3	1	5	#NULL!	8	6	5	8	1	1	2	2	1	2	1	6	1	1	1	1	1
0.7448	201	545154	3	1	5	68.14	8	3	6	8	2	5	2	2	3	4	2	2	1	1	1	1	1
0.7448	201	545154	3	1	5	72.54	6	4	5	5	2	3	2	2	3	2	2	2	5	1	1	1	1
0.7448	201	545154	3	1	5	78.84	3	6	3	3	2	2	3	2	2	2	1	1	2	1	2	2	1
0.7448	201	545154	3	1	5	99.3	3	6	1	8	2	2	2	2	1	3	2	2	1	1	1	1	1
0.7448	201	545154	3	1	5	51.91	6	6	5	4	2	3	3	2	1	2	5	1	1	1	1	1	1
0.2124	201	545154	3	1	3	#NULL!	1	6	4	8	#NULL!	#NULL!	#NULL!	1	1	1	2	2	1	#NULL!	#NULL!	1	1
0.3372	201	545154	3	1	5	54.82	8	6	3	4	1	2	2	2	2	3	1	1	3	1	5	1	1
0.2124	201	545154	3	1	3	#NULL!	1	6	2	3	4	1	1	6	1	7	6	#NULL!	1	1	1	1	1
0.131	201	545154	3	1	4	81.38	1	1	1	2	3	7	7	4	6	4	3	5	2	1	3	1	3
0.3372	201	545154	3	1	5	38.08	6	5	1	3	1	2	1	2	1	2	2	2	1	1	1	1	1
0.3372	201	545154	3	1	5	86.29	8	6	2	3	4	1	1	2	2	1	1	3	1	1	1	1	1
0.3165	201	545154	3	1	6	89.07	1	5	3	1	1	6	2	3	2	3	1	5	1	1	1	1	1
0.3372	201	545154	3	1	5	83.22	1	6	4	1	1	1	1	2	1	1	3	1	1	1	1	1	1
0.3372	201	545154	3	1	5	83.33	8	6	4	4	2	5	1	2	3	1	2	5	1	1	1	1	3
0.3372	201	545154	3	1	5	95.15	3	6	2	3	4	3	4	3	1	2	2	2	1	1	2	4	1
0.2124	201	545154	3	1	3	56.92	3	3	4	8	4	2	2	4	4	2	2	4	1	1	1	1	#NULL!
0.3165	201	545154	3	1	7	55.64	6	5	3	6	1	2	1	1	1	3	2	2	1	1	1	1	1
0.1789	201	545154	3	1	#NULL!	77.09	3	6	2	1	2	2	2	2	1	2	1	2	1	1	1	1	1
0.3372	201	545154	3	1	5	56.03	1	3	5	3	1	1	1	2	1	2	2	2	1	1	1	1	1
0.3372	201	545154	3	1	5	86.8	7	6	2	1	2	2	1	2	1	2	2	3	1	1	1	1	1
0.3165	201	545154	3	1	7	21.97	3	5	3	8	2	3	1	1	1	2	2	1	1	1	1	1	1
0.3372	201	545154	3	1	5	48.22	5	4	2	8	2	3	1	2	1	1	1	4	1	1	1	1	1
0.3372	201	545154	3	1	5	#NULL!	2	4	5	1	2	1	1	2	1	2	2	2	1	1	1	1	1
0.3372	201	545154	3	1	5	14.39	8	5	4	2	2	2	1	2	2	2	2	2	1	1	1	1	1
1.7664	111	486584	3	1	7	81.81	7	4	4	8	2	3	1	2	1	4	1	2	1	1	1	1	1
1.8822	111	486584	3	1	5	16.72	5	6	4	3	3	2	2	1	1	2	1	2	1	1	1	1	2
1.8822	111	486584	3	1	5	1.89	6	6	2	4	1	2	1	1	1	2	5	1	1	1	1	1	1
1.1857	111	486584	3	1	3	89.89	2	6	3	3	2	2	1	1	1	3	2	1	1	1	1	1	1
1.1857	111	486584	3	1	3	#NULL!	6	6	3	7	2	2	1	1	1	2	2	2	1	1	1	1	1
1.154	111	486584	3	1	7	9.57	6	6	2	4	5	5	4	1	1	1	4	4	1	1	1	1	1
0.7746	111	486584	3	1	8	50.12	8	5	4	2	4	2	2	2	1	2	2	2	1	1	1	1	1
0.7746	111	486584	3	1	3	52.67	5	6	4	8	2	2	2	1	1	2	1	2	1	1	1	1	1
1.2296	111	486584	3	1	5	65.32	6	6	5	3	2	2	1	1	1	2	2	1	1	1	1	1	1
1.2296	111	486584	3	1	5	54.82	7	6	4	8	2	4	2	1	2	3	2	1	1	1	1	1	1
1.2296	111	486584	3	1	5	32.5	8	3	3	2	1	3	2	1	1	3	2	1	#NULL!	1	2	1	1
1.2296	111	486584	3	1	5	67.95	8	3	2	8	1	2	2	1	1	3	2	5	1	1	1	1	1
1.2296	111	486584	3	1	5	32.5	7	3	5	8	2	4	2	1	2	3	1	1	1	1	1	1	1
1.2296	111	486584	3	1	5	54.02	7	5	6	8	1	3	1	1	1	3	1	6	1	1	1	1	1
1.2296	111	486584	3	1	5	14.79	7	6	4	6	1	3	1	2	1	2	1	1	1	1	1	1	1
1.2296	111	486584	3	1	5	61.6	6	4	4	2	1	2	2	2	1	4	1	1	1	1	1	1	1
1.2296	111	486584	3	1	5	#NULL!	4	5	6	1	1	4	1	2	2	3	1	1	1	1	1	1	1
1.2296	111	486584	3	1	5	92.62	6	3	5	8	1	3	2	1	1	2	2	2	1	1	1	1	1
1.0899	212	516567	3	1	2	50.13	7	3	4	6	1	4	3	2	2	4	1	1	1	1	1	1	1
2.0526	212	516567	3	1	7	84.44	6	1	4	8	2	5	3	2	2	3	1	1	1	1	1	1	1
2.0745	212	516567	3	1	3	28.97	1	6	5	3	1	2	1	2	1	2	1	1	1	1	1	1	1
1.2796	212	516567	3	1	2	17.94	5	6	5	6	2	5	4	4	1	1	5	5	1	1	1	1	1
3.2929	212	516567	3	1	5	#NULL!	6	6	6	8	2	4	2	1	1	2	1	1	1	1	1	1	1
3.2929	212	516567	3	1	5	28.94	5	6	5	1	1	2	2	1	1	1	2	1	2	1	#NULL!	1	1
3.0904	212	516567	3	1	6	#NULL!	3	6	3	1	2	2	1	1	1	2	2	1	1	1	1	1	1
3.0904	212	516567	3	1	6	57.65	2	3	6	8	2	2	2	3	2	2	2	2	1	1	1	1	1
3.2929	212	516567	3	1	5	#NULL!	4	5	4	3	1	2	2	2	1	3	2	2	2	1	5	2	1
3.2929	212	516567	3	1	5	52.02	6	5	4	8	3	3	3	1	3	3	1	5	1	1	1	1	1
3.5142	212	516567	3	1	6	69.5	1	6	1	1	4	7	1	4	4	1	5	6	1	1	1	1	1
2.359	212	516567	3	1	3	91.53	3	6	2	2	3	1	1	2	1	3	2	1	1	1	1	1	1
3.5142	212	516567	3	1	6	93.19	4	4	4	3	2	7	6	3	2	6	#NULL!	3	1	1	#NULL!	1	1
3.5142	212	516567	3	1	7	10	1	3	#NULL!	2	2	2	2	3	2	3	3	1	1	1	1	1	1
3.5142	212	516567	3	1	6	#NULL!	4	4	1	1	2	3	1	1	2	4	2	1	1	1	1	1	1
3.5142	212	516567	3	1	6	78.27	1	6	1	1	7	7	2	1	2	1	7	3	2	5	7	6	1
3.5142	212	516567	3	1	6	98.22	1	1	4	1	1	2	1	1	1	1	7	1	#NULL!	1	#NULL!	6	1
2.359	212	516567	3	1	#NULL!	80.06	8	6	5	7	4	4	1	1	2	1	2	1	#NULL!	1	4	1	1
3.5142	212	516567	3	1	7	#NULL!	5	3	3	1	2	3	2	1	1	2	2	2	1	1	1	1	1
3.5142	212	516567	3	1	6	67.86	#NULL!	#NULL!	4	#NULL!	2	3	1	2	1	2	3	#NULL!	1	1	1	1	1
3.5142	212	516567	3	1	6	4.12	2	6	2	2	1	1	1	1	1	1	2	2	1	1	1	1	1
0.8737	101	557344	3	1	#NULL!	98.89	8	6	3	1	1	2	2	2	1	2	2	7	1	1	7	2	1
0.8737	101	557344	3	1	5	76.51	8	3	7	4	1	4	2	2	4	4	1	2	1	1	1	1	1
0.8737	101	557344	3	1	5	92.39	1	6	4	5	4	1	2	1	1	1	1	3	1	1	1	1	1
0.8737	101	557344	3	1	5	97.57	6	4	2	3	2	3	3	2	2	4	2	3	1	1	1	1	1
0.8737	101	557344	3	1	5	#NULL!	5	6	3	1	3	4	3	2	3	3	2	3	2	1	1	1	1
0.8737	101	557344	3	1	5	98.2	3	5	6	3	1	2	1	3	1	2	2	5	1	2	5	1	1
0.8737	101	557344	3	1	5	35.19	2	6	4	1	2	2	2	1	1	2	2	1	1	1	1	1	1
0.8737	101	557344	3	1	5	19.47	8	3	5	5	2	3	2	2	1	4	3	4	2	1	1	1	1
0.8737	101	557344	3	1	#NULL!	40.6	8	3	2	2	2	7	2	2	2	3	3	1	1	1	1	1	1
0.4635	101	557344	3	1	1	51.91	4	5	6	8	6	7	4	1	1	2	6	5	1	1	#NULL!	1	1
0.8737	101	557344	3	1	5	76.51	6	3	5	8	2	3	2	4	4	4	2	4	1	1	1	1	1
1.633	101	557344	3	1	5	43.55	7	5	5	4	2	3	3	2	3	2	1	1	2	1	1	1	1
1.633	101	557344	3	1	5	45.88	5	2	4	1	2	3	1	2	1	2	2	1	1	1	1	1	1
1.633	101	557344	3	1	5	96.11	4	3	5	8	2	4	1	2	3	3	1	4	1	1	1	1	1
1.633	101	557344	3	1	5	67.95	1	3	4	8	1	3	1	3	4	7	2	1	1	1	1	1	1
1.633	101	557344	3	1	5	96.8	8	4	4	1	1	4	1	1	5	4	1	2	2	1	#NULL!	1	1
0.701	201	558348	3	1	3	82.01	2	6	1	3	7	3	2	2	1	2	3	1	1	1	1	1	1
1.1128	201	558348	3	1	5	98.84	8	6	4	1	2	3	2	2	2	2	7	1	1	5	7	1	1
1.1128	201	558348	3	1	5	#NULL!	#NULL!	4	4	8	4	5	2	2	2	1	4	1	1	1	1	1	1
1.0443	201	558348	3	1	7	88.56	2	2	4	6	1	2	1	2	2	2	2	3	2	1	1	1	1
1.1128	201	558348	3	1	5	56.03	7	5	2	4	2	2	1	1	1	2	6	2	1	1	1	1	1
1.1128	201	558348	3	1	5	76.51	1	6	1	3	1	1	3	7	3	3	7	1	2	1	1	1	1
0.6469	201	558348	3	1	3	96.05	2	6	2	1	2	1	1	1	1	2	1	1	2	1	2	1	1
0.6469	201	558348	3	1	3	52.02	5	3	3	2	2	2	1	2	1	2	2	2	1	1	1	1	1
1.0268	201	558348	3	1	5	80.21	1	6	1	1	2	2	1	2	2	3	2	4	2	#NULL!	1	6	1
0.6469	201	558348	3	1	8	98.37	4	4	3	3	2	2	1	2	1	2	2	1	2	1	#NULL!	5	1
1.0268	201	558348	3	1	5	91.66	3	5	1	1	3	3	5	1	2	3	2	2	2	1	3	3	2
0.6469	201	558348	3	1	3	81.63	5	6	5	4	1	2	1	1	2	2	1	1	1	1	1	1	1
0.6469	201	558348	3	1	3	95.93	3	4	5	3	1	5	3	6	4	5	3	3	4	#NULL!	#NULL!	#NULL!	4
0.9636	201	558348	3	1	7	66.05	1	6	3	4	3	4	1	1	1	1	3	1	1	1	1	1	1
0.271	211	558468	3	1	5	24.21	3	6	4	2	2	2	1	2	1	1	2	2	1	1	1	1	1
0.2544	211	558468	3	1	6	28.97	8	6	4	8	1	3	1	1	2	3	5	1	1	#NULL!	#NULL!	#NULL!	#NULL!
0.271	211	558468	3	1	5	1.14	#NULL!	#NULL!	#NULL!	1	2	2	1	2	1	2	3	2	3	1	1	1	2
0.271	211	558468	3	1	5	72.79	6	5	4	1	1	3	1	2	1	2	1	3	2	1	#NULL!	3	1
0.4731	211	558468	3	1	5	94.62	8	6	2	1	3	3	2	2	2	2	2	1	4	1	4	1	1
0.4731	211	558468	3	1	5	84.5	1	6	5	1	1	2	1	2	1	2	3	2	1	1	1	1	1
0.4731	211	558468	3	1	5	98.67	1	3	5	1	2	2	1	2	2	2	2	2	1	1	1	1	1
0.298	211	558468	3	1	8	22.13	8	3	4	2	2	3	2	2	2	2	1	4	1	1	1	1	1
0.4731	211	558468	3	1	8	31.58	5	4	5	8	2	3	2	3	1	3	1	2	1	1	1	1	1
0.298	211	558468	3	1	8	65.18	8	6	3	4	2	2	2	1	1	3	3	1	1	1	1	1	1
1.0045	201	560002	3	1	5	83.66	8	6	2	1	2	2	1	2	1	2	2	3	1	1	1	1	3
1.0045	201	560002	3	1	5	96.09	1	6	3	4	2	2	2	1	1	1	6	2	1	1	1	1	3
1.0045	201	560002	3	1	5	74.31	6	6	2	1	3	3	2	1	2	1	1	1	1	1	1	1	1
1.0045	201	560002	3	1	5	48.41	3	6	6	2	3	2	2	1	1	1	2	2	2	1	1	1	1
0.4203	101	557344	3	1	5	98.03	3	6	3	6	2	2	1	1	1	3	1	2	1	1	1	1	1
0.5822	101	557344	3	1	5	97.82	1	6	4	6	1	2	1	2	1	2	3	2	1	1	1	2	2
0.5822	101	557344	3	1	5	89.07	3	6	2	1	2	2	1	3	1	3	2	2	2	1	#NULL!	6	1
0.5822	101	557344	3	1	5	74.97	8	6	5	8	3	1	1	1	1	1	5	2	1	1	1	1	1
0.5822	101	557344	3	1	5	67.86	8	3	4	7	1	2	1	1	1	3	1	1	1	1	1	1	1
0.5822	101	557344	3	1	5	65.32	5	3	2	1	1	2	1	1	1	1	1	3	5	3	3	1	3
0.5822	101	557344	3	1	5	98.37	6	5	2	5	1	2	2	1	2	1	3	4	1	1	1	1	1
0.5822	101	557344	3	1	5	89.07	5	6	4	2	2	2	1	1	1	2	3	3	2	1	2	1	2
1.5351	201	560053	3	1	5	71.06	5	6	#NULL!	5	#NULL!	#NULL!	#NULL!	#NULL!	#NULL!	#NULL!	#NULL!	#NULL!	1	#NULL!	#NULL!	1	2
1.5351	201	560053	3	1	5	71.99	7	5	1	2	2	4	2	2	1	2	2	1	2	1	2	4	1
1.4407	201	560053	3	1	6	47.59	8	3	6	8	6	5	1	2	2	2	1	5	1	1	1	1	1
2.1514	201	560053	3	1	5	88.39	8	4	4	8	1	4	1	1	1	3	1	3	1	1	1	1	1
2.1514	201	560053	3	1	5	99.77	6	3	5	8	3	5	5	1	2	4	2	2	1	1	1	1	1
2.1514	201	560053	3	1	5	98.98	4	6	4	2	7	5	4	3	1	2	3	4	1	1	5	1	1
1.1792	203	573094	3	1	5	84.92	8	5	5	2	1	2	1	1	2	2	3	1	1	1	1	1	1
1.1792	203	573094	3	1	8	6.85	6	6	4	2	1	2	1	1	1	3	2	1	1	1	1	1	1
1.1792	203	573094	3	1	5	63.89	1	6	3	1	2	2	2	1	1	1	3	2	4	2	4	4	1
1.1067	203	573094	3	1	7	68.81	8	5	3	3	2	2	2	1	2	3	2	1	1	1	1	1	1
0.4583	203	573094	3	1	2	86.06	2	4	3	1	1	2	1	2	2	2	2	1	1	1	1	1	1
1.1792	203	573094	3	1	5	52.41	6	6	2	4	1	2	1	1	2	3	2	1	1	1	7	1	1
0.7429	203	573094	3	1	3	91.91	3	6	4	6	2	1	1	1	1	7	2	2	1	1	1	1	1
1.1792	203	573094	3	1	5	#NULL!	3	6	5	3	2	1	2	2	1	1	3	2	#NULL!	1	1	1	1
1.1067	203	573094	3	1	7	#NULL!	1	6	1	3	2	2	1	1	1	1	3	2	1	1	1	1	1
1.1792	203	573094	3	1	5	98.52	6	6	1	1	5	7	3	2	1	4	2	2	4	4	7	4	1
0.7429	203	573094	3	1	8	76.17	4	3	3	3	2	5	1	1	1	2	1	1	1	1	1	1	1
1.4487	203	573094	3	1	3	98.26	6	5	4	8	2	3	1	2	1	3	2	1	1	1	1	1	1
1.4487	203	573094	3	1	3	87.66	6	4	2	1	3	2	2	1	1	2	1	1	1	1	2	1	1
1.4487	203	573094	3	1	3	#NULL!	3	4	5	8	2	#NULL!	#NULL!	2	1	2	1	2	1	1	1	1	1
1.4487	203	573094	3	1	3	78.55	6	6	4	5	2	5	2	2	1	2	2	2	1	1	1	1	2
1.4487	203	573094	3	1	3	71.06	7	6	4	8	2	4	2	2	1	2	3	5	1	1	1	1	2
1.4487	203	573094	3	1	3	#NULL!	8	6	4	8	2	2	2	2	2	2	2	1	1	1	1	1	1
1.4487	203	573094	3	1	3	62.21	1	6	2	1	2	2	1	1	2	2	3	1	1	1	1	1	1
1.7425	203	573094	3	1	7	#NULL!	8	3	#NULL!	8	1	5	5	1	1	6	1	1	1	1	1	1	1
1.7425	203	573094	3	1	6	91.13	1	5	5	3	1	2	1	2	2	3	1	1	1	1	1	1	1
1.7425	203	573094	3	1	6	38.08	4	6	1	2	1	1	1	2	1	1	5	1	2	1	1	1	3
1.7425	203	573094	3	1	7	#NULL!	1	6	1	2	2	2	1	2	1	1	2	2	#NULL!	1	1	5	1
1.7425	203	573094	3	1	6	97.24	8	1	1	1	1	1	1	1	1	1	1	1	#NULL!	1	2	1	1
1.7425	203	573094	3	1	6	98.38	5	6	5	1	2	3	1	1	1	1	3	1	1	1	1	1	3
1.7425	203	573094	3	1	7	56.71	8	6	1	1	2	2	1	1	1	1	2	2	1	1	1	2	1
1.7425	203	573094	3	1	6	11.42	8	2	5	3	5	6	1	5	1	2	2	2	2	1	#NULL!	2	1
3.8479	101	601818	3	1	5	91.13	2	3	5	8	4	2	1	2	2	3	2	4	2	1	1	1	1
3.8479	101	601818	3	1	5	81.89	4	6	5	6	2	2	1	2	1	3	5	1	2	#NULL!	#NULL!	1	2
3.8479	101	601818	3	1	5	31.42	2	6	5	2	1	2	1	2	1	2	1	1	2	1	7	2	2
3.8479	101	601818	3	1	5	68.14	5	6	1	1	2	2	1	3	1	1	7	1	#NULL!	#NULL!	1	1	2
0.6923	101	601818	3	1	2	1.05	2	6	6	1	1	3	1	2	1	3	3	1	1	1	1	1	1
1.672	101	601818	3	1	7	74.97	5	4	4	6	3	2	2	1	2	3	2	4	2	1	#NULL!	1	1
0.6289	201	601441	3	1	5	18.6	8	2	6	8	3	3	2	2	2	2	2	2	1	1	1	1	1
0.6289	201	601441	3	1	5	83.33	5	4	5	8	2	2	1	1	1	2	2	5	1	1	1	1	1
0.5902	201	601441	3	1	7	8.98	8	4	5	8	2	3	1	2	2	#NULL!	2	1	1	1	1	1	1
0.6289	201	601441	3	1	5	38.4	6	4	4	4	1	2	1	1	2	2	1	2	1	1	1	1	1
0.6289	201	601441	3	1	5	81.63	6	4	4	6	2	2	3	2	2	2	2	2	2	1	1	1	1
0.6289	201	601441	3	1	5	49.95	8	3	6	8	1	2	1	2	1	1	2	4	1	1	1	1	1
0.6289	201	601441	3	1	5	96.49	6	6	4	8	1	3	2	2	2	2	3	2	1	1	1	1	1
0.6289	201	601441	3	1	5	97.79	3	5	5	2	7	2	7	6	1	6	2	6	1	2	7	4	1
0.2444	201	601441	3	1	2	84.47	8	5	1	6	2	6	3	3	3	3	1	2	1	1	1	1	1
0.6289	201	601441	3	1	5	94.92	3	6	3	1	4	6	1	4	1	6	7	1	2	7	7	1	1
3.3221	101	602619	3	1	5	48.22	5	5	4	6	2	2	1	2	1	2	2	1	1	1	1	1	1
3.3221	101	602619	3	1	5	45.34	7	4	3	7	1	2	1	1	1	2	2	3	1	1	1	1	1
1.7624	101	602619	3	1	1	89.29	3	6	1	1	2	1	2	2	1	1	1	1	3	1	1	1	1
3.3221	101	602619	3	1	5	92.11	4	5	3	4	2	5	1	2	2	2	5	2	1	1	1	1	1
3.3221	101	602619	3	1	5	#NULL!	3	6	#NULL!	2	1	5	1	1	1	1	2	3	1	1	1	1	1
1.2848	101	602619	3	1	5	93.29	4	6	4	2	2	5	2	2	1	2	1	1	1	1	2	1	1
0.8094	101	602619	3	1	3	97.88	1	6	6	1	2	7	2	1	4	1	1	1	1	1	1	1	1
1.3961	201	601441	3	1	5	80.58	8	5	3	4	1	2	1	2	1	2	2	4	1	1	1	1	1
1.3961	201	601441	3	1	5	52.67	7	5	3	4	3	6	2	1	2	3	2	3	2	1	7	2	1
1.3961	201	601441	3	1	5	93.24	5	5	4	2	1	2	1	1	1	1	1	1	1	1	1	1	1
0.4198	201	601441	3	1	5	84.66	1	4	4	3	1	3	1	2	2	2	1	1	1	1	1	1	1
1.3961	201	601441	3	1	5	76.17	5	5	4	8	1	5	1	4	4	5	2	1	1	1	1	1	1
1.3186	201	601441	3	1	5	68.38	1	3	5	3	2	3	1	2	1	4	2	4	1	1	1	1	1
1.3186	201	601441	3	1	5	65.18	6	4	4	6	2	2	2	1	2	3	2	2	1	1	1	1	1
1.3186	201	601441	3	1	5	81.63	5	4	5	1	1	5	3	2	1	5	2	2	1	1	1	1	1
1.3186	201	601441	3	1	5	74.97	4	6	2	1	5	2	3	2	1	4	2	4	1	1	1	1	1
1.3186	201	601441	3	1	5	74.29	1	6	3	1	1	3	2	2	3	3	1	3	1	1	1	1	1
1.3186	201	601441	3	1	5	50.13	8	3	1	6	1	4	2	2	2	4	2	4	1	1	2	1	1
1.0797	114	602300	3	1	3	97.46	3	6	6	4	7	2	2	5	5	5	6	5	1	1	1	1	2
1.0797	114	602300	3	1	3	#NULL!	1	3	1	1	3	3	2	1	1	1	2	1	#NULL!	1	#NULL!	#NULL!	#NULL!
1.0797	114	602300	3	1	3	94.92	1	3	2	3	1	1	2	2	1	1	2	1	#NULL!	1	1	2	1
1.0797	114	602300	3	1	3	98.59	1	3	4	5	2	4	1	2	1	2	3	1	1	1	1	1	1
1.7138	114	602300	3	1	5	3.37	3	6	1	3	1	1	2	2	2	2	7	1	1	1	1	1	1
1.0797	114	602300	3	1	3	68.81	1	6	6	4	1	1	1	2	2	7	1	1	1	1	1	1	1
1.875	101	602619	3	1	5	#NULL!	8	2	4	4	2	4	2	2	2	5	1	2	1	1	1	1	1
1.875	101	602619	3	1	5	58.79	3	4	2	1	2	1	1	1	1	2	5	1	5	1	6	1	1
1.875	101	602619	3	1	5	57.98	4	5	5	5	1	3	1	1	1	2	3	7	1	1	1	1	1
1.875	101	602619	3	1	5	40.55	5	6	3	8	2	3	1	1	2	2	2	3	1	1	1	1	1
1.875	101	602619	3	1	5	50.6	8	3	5	8	2	4	2	2	1	4	3	2	1	1	1	1	1
1.1812	101	602619	3	1	8	84.44	4	5	3	4	3	3	2	2	2	3	1	6	1	1	1	1	1
1.875	101	602619	3	1	5	78.55	2	6	4	7	4	5	1	1	1	2	1	5	1	1	1	1	1
0.9583	104	643108	3	1	6	93.4	6	5	3	1	3	2	1	2	1	3	4	1	1	1	1	1	1
1.2998	104	643108	3	1	5	72.77	7	1	5	8	1	7	2	3	2	4	1	1	1	1	1	1	1
0.8188	104	643108	3	1	3	96.51	3	6	7	8	2	2	1	1	1	1	4	1	1	1	1	1	1
0.8188	104	643108	3	1	3	57.92	6	6	6	3	7	4	1	3	1	2	1	1	1	1	1	1	1
0.8188	104	643108	3	1	3	99.5	8	4	2	4	3	2	2	2	1	3	3	1	1	1	4	2	2
0.8188	104	643108	3	1	3	51.91	6	6	5	8	7	7	6	6	1	5	7	7	1	1	#NULL!	1	1
0.4192	104	643108	3	1	3	72.36	1	4	2	6	2	3	2	2	1	2	2	1	1	2	3	2	3
0.2586	104	643108	3	1	2	1.89	1	6	7	6	5	1	1	1	1	3	3	1	1	1	7	1	1
0.4192	104	643108	3	1	8	62.14	8	3	3	2	1	1	1	1	1	1	5	1	1	1	1	1	1
1.9435	103	644748	3	1	5	91.28	3	6	1	3	7	3	2	4	2	4	7	1	3	3	7	2	2
1.2244	103	644748	3	1	3	97.62	2	5	4	3	6	1	1	2	1	2	2	1	1	1	2	1	1
1.2027	104	643108	3	1	7	95.55	6	1	6	#NULL!	2	2	1	3	1	3	3	3	1	1	5	5	1
1.2815	104	643108	3	1	5	79.58	5	3	2	5	1	2	5	1	1	1	4	1	2	1	7	5	2
1.2027	104	643108	3	1	7	89.07	4	6	2	3	7	3	1	1	1	2	2	1	2	1	#NULL!	6	1
0.8073	104	643108	3	1	3	98.85	5	4	3	1	7	1	1	1	1	2	2	1	1	1	1	1	1
0.8073	104	643108	3	1	3	84.66	1	5	3	4	2	1	2	2	2	2	1	2	1	1	1	1	2
4.1725	204	687033	3	1	7	90.73	3	4	1	2	4	2	4	4	1	4	6	1	1	1	1	1	1
4.1725	204	687033	3	1	6	95.57	4	2	1	1	3	3	2	2	1	2	2	2	1	1	1	1	3
4.1725	204	687033	3	1	7	#NULL!	3	6	1	1	1	2	1	1	1	1	3	3	2	1	#NULL!	3	4
4.1725	204	687033	3	1	7	94.08	6	6	4	1	1	2	1	1	1	1	1	2	3	1	2	1	1
4.1725	204	687033	3	1	7	39.53	7	2	2	2	3	3	3	2	1	3	2	1	3	1	5	1	1
4.1725	204	687033	3	1	7	87.03	6	5	4	1	2	2	1	1	2	3	2	3	1	1	1	1	1
4.1725	204	687033	3	1	7	51.76	8	4	2	1	1	3	2	3	1	1	3	2	2	5	6	2	5
1.6555	204	687033	3	1	7	29.33	8	6	3	8	2	5	2	2	2	4	4	3	1	1	2	2	1
1.6555	204	687033	3	1	6	70.46	8	6	3	1	1	2	1	1	1	2	1	1	1	1	#NULL!	1	3
1.6555	204	687033	3	1	7	84.46	3	4	3	1	1	2	1	2	1	2	1	1	1	1	1	1	1
1.6555	204	687033	3	1	7	#NULL!	#NULL!	5	4	5	3	2	#NULL!	#NULL!	#NULL!	3	3	3	1	1	1	1	1
1.6555	204	687033	3	1	7	83.57	3	6	5	2	1	2	1	2	1	1	5	3	1	1	1	1	1
1.6555	204	687033	3	1	7	#NULL!	5	5	4	3	3	3	1	1	1	3	1	2	#NULL!	1	2	1	1
1.6555	204	687033	3	1	6	97.24	6	4	2	5	3	2	2	2	2	3	2	3	2	1	7	3	1
1.6555	204	687033	3	1	7	29.33	7	3	4	1	1	2	1	1	1	1	2	2	1	1	1	1	1
1.6555	204	687033	3	1	7	85.25	8	4	4	1	2	2	1	2	1	3	2	1	2	1	5	3	4
1.6555	204	687033	3	1	7	94.16	5	6	4	1	2	2	2	1	1	1	1	5	3	1	3	4	1
1.1113	204	687033	3	1	3	57.98	7	6	4	8	1	2	1	1	1	1	2	1	2	1	1	1	1
1.764	204	687033	3	1	5	63.89	1	6	7	6	1	2	1	1	1	2	1	3	1	1	1	1	1
0.9358	204	687033	3	1	1	7.58	8	2	3	1	2	3	2	3	2	3	3	3	5	1	3	1	1
1.764	204	687033	3	1	5	96.71	1	1	5	8	2	2	1	2	1	2	7	2	#NULL!	1	2	1	1
1.6555	204	687033	3	1	7	57.44	3	4	4	3	1	2	2	1	1	3	3	3	1	1	2	1	2
1.6555	204	687033	3	1	6	86.06	2	6	2	1	1	1	1	1	1	1	2	1	1	1	1	1	1
1.2746	203	686610	3	1	5	60.76	6	3	5	8	2	3	4	1	2	6	2	1	1	1	1	1	1
1.1962	203	686610	3	1	6	#NULL!	3	6	4	3	1	2	2	1	3	3	1	1	1	1	1	1	1
1.2746	203	686610	3	1	5	#NULL!	3	6	4	1	1	2	2	1	1	2	3	1	2	1	1	1	1
2.876	203	690974	3	1	6	#NULL!	3	6	4	3	5	2	2	2	1	1	5	2	2	1	1	1	1
2.876	203	690974	3	1	6	55.25	1	3	5	3	2	1	1	2	1	2	2	1	1	1	1	1	2
2.876	203	690974	3	1	6	#NULL!	3	2	5	8	3	2	1	3	2	2	2	2	#NULL!	1	#NULL!	1	1
3.0646	203	690974	3	1	#NULL!	#NULL!	3	5	1	3	1	2	1	5	2	2	2	1	1	1	1	1	1
1.9306	203	690974	3	1	3	40.46	8	6	3	3	3	2	2	2	1	3	6	1	1	1	1	1	1
2.876	203	690974	3	1	6	#NULL!	4	3	3	1	2	2	1	1	1	1	2	1	1	1	1	1	1
1.9306	203	690974	3	1	3	#NULL!	#NULL!	4	5	4	6	5	4	2	2	#NULL!	1	2	1	1	1	1	1
2.876	203	690974	3	1	6	#NULL!	2	1	3	1	2	2	1	1	1	1	2	1	1	1	1	1	1
2.0089	202	729986	3	1	5	90.73	1	6	3	1	3	2	1	2	2	3	3	2	1	1	1	1	1
2.0089	202	729986	3	1	5	93.19	1	6	4	1	1	2	1	2	1	2	2	1	1	1	1	1	4
2.0089	202	729986	3	1	5	#NULL!	6	6	4	8	1	4	2	2	1	4	2	1	1	1	1	1	1
2.0089	202	729986	3	1	5	65.84	8	6	5	1	2	4	2	2	1	2	2	1	1	1	1	1	1
2.0089	202	729986	3	1	5	#NULL!	3	5	6	#NULL!	1	1	1	1	1	1	1	7	1	1	1	1	1
2.0089	202	729986	3	1	5	17.61	6	6	4	3	4	5	6	4	4	7	7	1	#NULL!	1	1	1	1
2.0089	202	729986	3	1	5	85.49	8	6	3	2	2	2	2	1	1	1	5	1	5	1	6	3	1
2.0089	202	729986	3	1	5	58.69	1	5	5	1	5	2	1	1	1	2	2	1	1	1	7	4	1
2.0089	202	729986	3	1	5	#NULL!	8	5	3	5	2	1	1	2	1	4	1	2	1	1	1	1	1
1.5203	212	758732	3	1	3	82.79	1	6	4	4	1	2	2	2	1	1	3	1	1	1	1	1	1
0.9378	212	758732	3	1	#NULL!	#NULL!	6	4	2	1	1	3	1	1	2	4	2	2	1	1	1	1	1
2.2647	212	758732	3	1	7	66.8	2	6	3	2	1	2	2	2	1	3	4	6	1	1	1	1	3
0.9378	212	758732	3	1	2	48.22	1	6	2	3	3	5	1	1	1	5	2	5	1	1	1	1	1
0.9378	212	758732	3	1	8	1.66	4	5	4	8	1	2	2	2	1	3	1	2	1	1	1	1	1
2.4132	212	758732	3	1	8	62.14	5	4	4	4	1	3	1	2	1	4	1	1	1	1	1	1	1
0.9378	212	758732	3	1	2	87.5	2	5	#NULL!	4	1	2	2	1	2	3	1	1	1	1	1	1	1
2.2647	212	758732	3	1	6	77.42	8	6	#NULL!	1	1	3	3	1	2	3	2	1	2	1	1	1	1
2.4132	212	758732	3	1	5	7.06	5	4	5	8	1	2	2	2	2	2	2	2	1	1	1	1	1
2.4132	212	758732	3	1	5	57.92	2	6	3	7	3	2	1	1	1	1	1	4	1	1	1	1	1
0.9378	212	758732	3	1	2	95.39	6	6	1	1	1	2	1	2	2	2	2	1	1	1	1	1	1
0.9378	212	758732	3	1	2	9.05	6	#NULL!	4	8	1	1	1	1	1	1	2	1	1	1	1	1	1
0.9378	212	758732	3	1	2	52.92	1	6	2	8	1	1	1	1	1	3	1	4	1	1	1	1	1
0.7097	201	787488	3	1	#NULL!	#NULL!	3	2	4	6	2	3	1	2	2	2	1	3	1	1	1	1	1
0.7097	201	787488	3	1	5	#NULL!	5	6	5	5	2	2	2	1	1	2	2	4	1	1	1	1	1
0.7097	201	787488	3	1	5	78.55	4	5	3	2	2	5	1	2	2	4	1	3	1	1	1	1	1
0.7097	201	787488	3	1	5	68.81	8	2	5	8	5	6	1	2	2	4	2	6	1	1	1	1	1
0.7097	201	787488	3	1	5	47.81	6	4	2	1	1	4	3	2	1	2	2	1	1	1	1	1	1
0.9132	201	787826	3	1	5	78.58	8	6	4	1	2	4	2	2	2	4	3	2	1	1	1	1	1
0.9132	201	787826	3	1	5	22.13	5	3	6	3	1	5	1	3	2	5	1	6	1	1	1	1	1
0.9132	201	787826	3	1	5	55.07	6	6	4	4	3	5	2	2	3	5	2	5	1	1	1	1	1
0.9132	201	787826	3	1	5	56.03	6	5	5	8	2	2	2	2	2	2	2	5	1	1	1	1	1
0.9132	201	787826	3	1	5	69.55	8	4	5	8	4	5	2	2	4	4	1	4	1	1	1	1	1
0.9132	201	787826	3	1	5	45.45	4	2	6	8	1	6	1	1	1	2	1	2	1	1	1	1	1
0.9132	201	787826	3	1	5	79.45	8	3	5	3	2	4	2	3	2	3	3	1	3	1	7	3	1
2.6514	202	446425	3	1	5	65.18	1	5	3	1	2	2	#NULL!	2	2	2	1	1	1	1	1	1	1
1.6704	202	446425	3	1	3	66.36	8	6	7	1	1	3	1	3	3	1	5	2	1	1	1	1	1
2.6514	202	446425	3	1	5	#NULL!	3	6	2	1	1	2	4	1	2	3	2	1	1	1	1	1	1
1.0304	202	446425	3	1	8	77.42	2	6	3	1	3	1	2	1	1	3	1	1	1	1	1	1	1
2.6514	202	446425	3	1	5	#NULL!	4	5	6	1	1	3	2	1	1	2	3	2	#NULL!	1	#NULL!	1	1
1.6704	202	446425	3	1	8	64.16	6	6	4	2	1	1	2	2	2	2	1	1	1	1	1	3	1
2.4883	202	446425	3	1	7	68.27	3	6	4	3	1	2	2	2	2	2	1	1	1	1	1	1	1
0.6595	113	530571	3	1	6	60.76	8	3	4	5	2	3	2	2	3	2	2	1	1	1	1	1	1
0.6595	113	530571	3	1	5	13.45	4	3	3	7	2	5	2	2	2	2	2	3	4	1	1	1	4
0.9907	203	573094	3	1	3	81.89	1	6	4	4	2	2	1	1	1	2	2	1	1	1	#NULL!	2	2
0.9907	203	573094	3	1	3	96.85	5	4	3	1	1	2	1	1	1	2	1	1	1	1	1	1	1
1.4759	203	573094	3	1	7	10.68	1	5	3	2	2	2	1	3	1	2	6	1	1	1	1	1	1
1.5726	203	573094	3	1	5	96.78	1	6	4	2	1	1	2	2	1	2	2	2	1	1	1	1	1
0.9907	203	573094	3	1	3	73.71	2	5	1	1	5	1	1	1	4	6	4	4	1	1	1	2	1
1.5726	203	573094	3	1	5	77.81	8	6	5	3	3	6	1	1	1	1	4	1	#NULL!	1	1	1	1
1.4759	203	573094	3	1	7	48.22	1	5	2	1	2	3	1	2	1	2	2	1	2	1	5	5	1
0.7909	103	172070	3	1	5	#NULL!	6	4	1	1	2	2	1	1	1	2	1	2	2	1	7	6	1
0.7909	103	172070	3	1	5	92.19	1	6	1	1	1	5	1	2	2	3	2	2	1	1	1	1	1
0.4982	103	172070	3	1	3	87.43	2	6	2	2	1	2	2	2	1	2	2	1	1	1	1	1	1
0.7909	103	172070	3	1	5	76.17	4	2	5	#NULL!	1	5	2	3	2	3	2	4	1	1	1	1	1
0.3073	103	172070	3	1	2	92.74	6	4	5	8	1	2	1	2	2	3	2	4	1	1	1	1	1
0.7422	103	172070	3	1	7	83.64	2	6	#NULL!	1	2	3	1	1	1	2	1	1	1	1	1	1	1
0.7909	103	172070	3	1	5	70.08	1	5	6	1	2	4	2	2	2	3	2	1	2	1	1	1	1
0.7909	103	172070	3	1	5	#NULL!	5	6	7	5	4	3	3	4	1	2	5	5	1	1	1	1	1
0.5219	103	172070	3	1	3	97.81	8	6	1	8	1	7	3	1	7	7	2	2	1	1	1	1	1
0.5219	103	172070	3	1	8	94.69	8	6	2	5	5	3	3	3	2	3	2	2	1	1	1	1	1
0.7775	103	172070	3	1	7	#NULL!	8	5	4	3	2	3	3	2	2	3	2	1	1	1	1	1	1
0.5219	103	172070	3	1	3	52.02	1	1	5	1	3	1	#NULL!	3	1	1	7	1	2	1	#NULL!	3	1
0.5219	103	172070	3	1	8	94.62	3	1	3	1	7	7	1	1	1	1	1	1	2	1	#NULL!	2	1
0.5219	103	172070	3	1	3	50.47	1	6	3	2	7	1	2	1	1	2	3	1	1	1	1	1	1
0.5219	103	172070	3	1	3	62.14	4	4	2	3	1	3	4	1	1	3	3	3	1	1	1	1	1
0.5219	103	172070	3	1	3	98.05	4	6	3	1	7	7	2	1	1	3	2	2	1	1	1	1	1
0.3219	103	172070	3	1	2	85.36	7	6	5	3	1	2	1	1	1	1	2	2	#NULL!	1	6	1	1
0.5219	103	172070	3	1	3	95.57	6	5	3	8	2	7	3	2	2	3	2	2	1	1	1	1	5
0.5219	103	172070	3	1	8	99.59	8	4	4	6	2	2	2	1	1	5	1	1	1	1	1	3	2
4.1648	213	586892	3	1	5	98.56	2	5	5	2	1	2	3	1	1	2	2	4	1	1	2	1	1
4.1648	213	586892	3	1	5	27.33	8	2	3	6	1	4	2	2	2	4	1	1	1	1	1	1	1
4.1648	213	586892	3	1	5	43.55	1	2	3	1	1	2	1	3	1	2	1	2	1	1	1	1	1
1.9517	213	586892	3	1	4	87.63	3	5	1	4	1	2	1	2	1	2	3	2	1	1	1	1	1
4.1648	213	586892	3	1	5	68.14	5	4	4	2	1	2	2	1	2	2	1	5	1	1	1	1	1
4.1648	213	586892	3	1	5	33.85	4	#NULL!	4	8	1	1	2	1	1	1	1	1	1	1	1	1	1
4.1648	213	586892	3	1	5	96.64	3	3	4	8	3	4	2	2	2	2	4	3	1	1	1	1	1
4.1648	213	586892	3	1	5	88.67	5	6	4	3	1	2	1	1	1	2	1	1	1	1	1	1	1
1.9846	213	586892	3	1	2	82.79	7	6	4	8	1	3	2	2	2	7	1	3	1	1	1	1	1
1.9846	213	586892	3	1	2	76.17	1	6	4	8	1	2	1	2	2	6	1	3	1	1	1	1	2
1.9846	213	586892	3	1	2	43.23	1	6	1	3	5	6	2	4	1	6	3	4	1	1	5	1	1
1.9846	213	586892	3	1	2	17.94	2	3	4	3	1	4	1	2	2	4	1	6	1	1	1	1	1
4.1648	213	586892	3	1	5	51.79	8	3	4	1	2	6	4	2	2	2	2	4	1	1	1	1	1
1.9846	213	586892	3	1	2	57.38	4	2	4	8	1	3	3	2	2	3	2	4	1	1	1	1	1
1.9846	213	586892	3	1	2	92.27	4	4	5	7	1	4	1	1	1	3	1	4	1	1	1	1	1
0.448	104	187955	3	1	5	10.5	5	6	4	8	2	2	1	1	1	1	4	2	2	1	1	1	1
0.4204	104	187955	3	1	7	99.11	8	6	6	1	2	7	7	7	7	7	7	7	1	1	2	#NULL!	1
0.2822	104	187955	3	1	3	#NULL!	1	3	3	3	2	1	1	4	2	1	2	2	1	1	#NULL!	1	1
0.2822	104	187955	3	1	3	67.86	6	6	3	4	2	3	1	1	1	1	3	1	1	1	1	1	1
0.2822	104	187955	3	1	3	91.61	4	1	5	8	2	1	1	1	1	1	2	1	1	1	1	1	1
0.2822	104	187955	3	1	3	98.63	4	6	5	1	2	1	2	2	1	1	2	1	2	1	1	1	2
0.2822	104	187955	3	1	3	74.86	1	2	6	8	5	5	1	5	1	1	4	1	1	1	1	1	1
0.448	104	187955	3	1	5	#NULL!	8	4	5	6	1	6	2	2	1	1	5	2	1	1	1	1	1
0.2822	104	187955	3	1	3	59.82	1	6	6	8	3	2	1	3	1	1	3	2	1	1	1	1	1
0.448	104	187955	3	1	5	45.45	1	5	6	1	1	5	1	1	1	1	5	1	#NULL!	1	2	1	1
1.3324	202	388030	3	1	5	62.22	7	6	4	6	2	4	1	1	1	3	2	1	1	1	1	1	1
1.3324	202	388030	3	1	5	#NULL!	5	5	2	2	2	3	1	2	2	3	2	5	1	1	1	1	1
1.3324	202	388030	3	1	5	56.03	5	6	3	6	1	2	2	3	2	3	1	5	1	1	1	1	1
0.5178	202	388030	3	1	2	85.7	1	3	5	7	2	2	1	1	1	5	2	3	1	1	1	1	1
0.8394	202	388030	3	1	3	69.41	2	6	1	2	1	2	4	1	1	2	2	1	1	1	1	1	1
1.3324	202	388030	3	1	5	17.94	8	2	4	8	5	6	2	1	2	3	2	1	1	1	1	1	1
0.8394	202	388030	3	1	3	82.84	3	5	4	8	2	6	2	1	1	2	2	1	1	1	1	1	1
0.5178	202	388030	3	1	8	87.04	5	6	3	4	4	2	1	1	1	6	2	4	6	4	3	4	1
1.3324	202	388030	3	1	5	31.42	6	6	4	4	1	2	2	1	1	2	3	1	1	1	1	1	1
1.3324	202	388030	3	1	5	73.45	8	2	#NULL!	5	2	2	1	2	1	2	2	3	1	1	1	1	1
0.5178	202	388030	3	1	2	93.08	2	3	5	8	1	4	1	2	2	2	1	4	1	1	1	1	1
1.3324	202	388030	3	1	5	67.85	6	5	4	8	2	7	2	2	4	5	1	3	1	1	1	1	1
1.2452	211	287078	3	1	6	87	6	6	6	2	2	2	2	1	1	3	2	1	1	1	1	1	1
1.3269	211	287078	3	1	5	36.28	6	3	2	2	3	3	1	2	1	2	2	1	2	3	4	1	1
1.3269	211	287078	3	1	5	76.51	5	6	2	8	1	6	2	2	3	5	2	2	1	1	1	1	1
1.3269	211	287078	3	1	5	39.53	8	6	4	8	4	6	1	1	1	1	1	7	1	1	1	1	1
1.3269	211	287078	3	1	5	#NULL!	5	3	5	8	2	3	2	2	2	2	3	2	1	1	1	1	1
1.3269	211	287078	3	1	5	70.99	5	5	#NULL!	5	2	3	4	1	2	3	1	1	1	1	1	1	1
1.3269	211	287078	3	1	5	78.62	8	4	3	2	2	2	1	1	1	2	5	1	1	1	1	1	1
1.0466	112	187048	3	1	5	12.77	3	5	2	4	1	3	1	1	1	2	3	2	1	1	1	1	1
1.0466	112	187048	3	1	5	17.94	4	6	2	3	5	2	1	1	1	1	4	2	1	1	1	1	1
1.0466	112	187048	3	1	5	91.61	1	6	6	5	3	2	2	2	2	3	2	1	2	#NULL!	4	1	1
0.9803	202	274075	3	1	5	#NULL!	6	5	2	7	4	3	3	1	1	4	1	1	1	1	1	1	1
0.9803	202	274075	3	1	5	90.14	8	4	5	7	2	5	2	2	2	4	1	2	1	1	1	1	1
0.381	202	274075	3	1	2	78.62	4	5	5	8	3	2	2	2	1	5	2	1	1	1	1	1	1
0.9803	202	274075	3	1	5	22.13	8	5	4	8	1	4	1	1	1	1	1	4	1	1	1	1	1
0.6176	202	274075	3	1	8	#NULL!	#NULL!	#NULL!	5	1	3	2	1	1	1	1	1	1	1	1	1	1	1
0.9803	202	274075	3	1	5	81.44	8	5	4	5	7	7	2	1	2	2	1	2	1	1	1	1	1
0.9803	202	274075	3	1	5	15.43	1	5	5	8	1	2	2	1	1	2	1	1	1	1	1	1	1
0.9803	202	274075	3	1	5	40.46	8	4	6	8	1	6	1	1	2	5	2	5	1	1	1	1	1
0.9803	202	274075	3	1	5	74.86	1	6	2	4	1	3	3	2	4	3	6	1	1	1	1	1	1
0.9803	202	274075	3	1	5	#NULL!	2	6	4	5	1	2	2	2	1	2	1	1	1	1	1	1	1
0.9803	202	274075	3	1	5	#NULL!	6	2	1	8	2	3	1	2	5	2	4	1	1	1	1	1	1
0.9803	202	274075	3	1	5	79.9	6	4	2	2	2	3	2	2	2	3	2	1	1	1	1	1	1
0.9803	202	274075	3	1	5	#NULL!	#NULL!	#NULL!	#NULL!	#NULL!	1	3	1	2	2	1	3	#NULL!	#NULL!	1	6	2	1
1.4838	214	87023	3	1	2	13.45	6	6	5	6	1	4	2	1	1	5	1	2	1	1	1	1	1
1.4838	214	87023	3	1	2	10.5	4	5	2	2	1	2	1	1	2	2	1	3	1	1	1	1	2
3.8184	214	87023	3	1	#NULL!	27.11	6	6	1	1	3	2	1	1	1	1	3	2	1	1	1	1	1
1.4838	214	87023	3	1	2	#NULL!	8	6	3	8	2	3	2	2	2	3	2	4	1	1	1	1	1
1.4838	214	87023	3	1	2	59.47	5	5	3	1	1	2	1	2	1	3	1	3	1	1	1	1	1
3.8184	214	87023	3	1	5	#NULL!	8	6	5	8	2	5	1	1	3	3	2	4	1	1	1	1	1
1.4838	214	87023	3	1	2	6.37	4	4	4	8	2	4	2	1	2	2	2	1	1	1	1	1	1
2.0257	214	87023	3	1	1	#NULL!	8	5	3	6	2	4	2	2	2	4	1	5	1	1	1	1	1
1.4838	214	87023	3	1	2	1.56	6	4	4	7	3	2	1	1	1	2	1	3	1	1	1	1	1
1.4838	214	87023	3	1	#NULL!	40.7	5	3	4	5	3	5	5	1	1	2	1	2	1	1	1	1	1
1.4838	214	87023	3	1	#NULL!	67.95	6	6	3	1	1	4	1	3	5	4	1	1	1	1	1	1	2
1.4838	214	87023	3	1	2	92.39	5	4	1	8	5	4	1	1	1	2	2	3	1	1	1	1	1
1.4838	214	87023	3	1	2	51.07	5	3	5	7	4	5	2	3	2	6	2	5	1	1	1	1	1
1.4838	214	87023	3	1	2	7.06	7	4	3	8	2	5	2	2	1	5	1	4	1	1	1	1	1
3.8184	214	87023	3	1	5	18.6	8	6	2	1	5	2	1	1	1	1	3	1	1	1	1	1	1
1.4838	214	87023	3	1	2	0.07	5	3	6	8	2	1	6	1	2	6	1	1	1	1	1	1	1
3.5835	214	87023	3	1	6	#NULL!	#NULL!	5	#NULL!	8	2	3	3	2	2	3	2	2	#NULL!	1	1	#NULL!	1
1.8522	214	87023	3	1	2	32.5	4	6	3	2	4	2	2	2	1	2	2	1	#NULL!	1	5	1	2
3.0164	214	87023	3	1	3	#NULL!	3	1	3	2	5	7	2	6	3	2	2	1	1	1	1	1	1
3.0164	214	87023	3	1	3	#NULL!	4	3	5	4	2	4	1	1	1	3	1	4	1	1	1	1	1
4.1683	214	87023	3	1	5	26.62	7	3	4	6	4	3	2	2	2	3	1	3	1	1	1	1	1
4.1725	214	87023	3	1	7	65.18	3	5	2	8	1	2	2	1	2	2	3	3	1	1	1	1	1
4.1725	214	87023	3	1	6	67.93	1	5	4	7	4	3	1	2	2	3	2	2	1	1	1	1	1
1.9846	214	87023	3	1	2	94.78	3	6	3	3	2	4	1	2	1	1	2	2	2	1	1	1	1
4.1725	214	87023	3	1	6	96.94	1	6	4	1	1	1	1	1	1	1	1	1	#NULL!	1	2	1	1
3.2174	214	87023	3	1	3	#NULL!	7	6	3	6	4	2	1	1	1	3	1	1	1	1	1	1	1
4.1648	214	87023	3	1	5	22.67	2	5	4	8	2	2	1	2	1	2	1	2	2	1	1	1	1
4.1725	214	87023	3	1	6	96.71	4	6	6	4	7	6	4	2	1	2	2	7	3	1	4	1	6
4.1725	214	87023	3	1	7	#NULL!	2	3	4	3	#NULL!	1	#NULL!	2	2	2	3	5	1	1	1	1	1
4.1725	214	87023	3	1	7	83.57	7	4	4	6	2	7	5	1	4	6	2	4	1	1	1	1	1
0.6289	103	143399	3	1	3	36.05	8	3	4	8	5	5	4	2	2	4	1	2	1	1	1	1	1
0.9983	103	143399	3	1	5	80.51	3	5	4	3	4	3	4	4	2	2	2	4	4	2	5	5	3
0.9983	103	143399	3	1	5	#NULL!	1	5	2	1	1	1	2	1	1	1	2	7	1	1	1	1	1
0.6289	103	143399	3	1	3	80.79	1	6	2	5	2	2	2	1	1	1	2	2	1	1	1	1	1
0.9369	103	143399	3	1	7	0	#NULL!	#NULL!	#NULL!	#NULL!	#NULL!	#NULL!	#NULL!	#NULL!	#NULL!	#NULL!	#NULL!	#NULL!	#NULL!	1	#NULL!	#NULL!	#NULL!
0.9983	103	143399	3	1	5	48.41	8	6	7	8	2	6	2	4	6	5	1	6	1	1	1	1	1
0.6289	103	143399	3	1	3	51.76	2	6	5	1	1	1	1	1	1	2	3	1	1	1	1	1	1
0.6289	103	143399	3	1	8	75.2	4	6	3	1	1	2	1	1	1	1	2	1	1	1	1	1	1
0.9369	103	143399	3	1	6	0	2	2	4	7	2	2	2	2	1	2	2	1	1	1	1	1	1
2.3942	112	187048	3	1	5	12.28	8	2	4	8	2	4	2	1	2	4	1	6	1	1	1	1	1
2.3942	112	187048	3	1	5	87.93	1	6	5	2	1	4	2	1	1	1	5	1	2	1	1	1	1
2.3942	112	187048	3	1	5	33.65	1	6	3	1	4	2	1	1	1	5	1	2	1	1	1	1	1
2.3942	112	187048	3	1	5	95.44	4	3	3	7	2	4	2	2	1	4	1	4	1	1	1	1	1
2.3942	112	187048	3	1	5	47.59	7	4	5	5	2	2	2	1	1	2	1	3	1	1	1	1	1
2.3942	112	187048	3	1	#NULL!	50.47	5	2	5	2	5	2	1	1	1	1	3	2	1	1	1	1	1
2.247	112	187048	3	1	7	21.97	5	6	2	1	2	3	2	1	1	4	4	1	1	1	1	1	1
2.3942	112	187048	3	1	5	65.32	1	5	1	1	2	1	1	2	1	2	4	4	4	1	5	1	1
2.3942	112	187048	3	1	5	96.38	3	6	1	1	1	2	1	3	1	3	2	2	1	1	2	#NULL!	1
2.3942	112	187048	3	1	5	95.36	2	6	4	8	1	4	1	1	1	2	3	4	1	1	1	1	1
1.7103	213	243896	3	1	3	#NULL!	1	6	2	1	1	2	2	2	2	2	2	1	1	1	1	1	1
1.7103	213	243896	3	1	3	3.17	1	6	2	1	1	2	1	1	1	1	1	1	#NULL!	1	1	1	1
1.7103	213	243896	3	1	8	#NULL!	3	5	4	3	2	7	6	1	2	2	1	1	2	1	#NULL!	4	1
2.5479	213	243896	3	1	7	#NULL!	3	6	6	3	7	7	5	5	1	4	7	4	1	1	1	1	2
1.8462	111	357809	3	1	5	17.94	8	3	2	7	2	3	2	1	1	3	3	2	1	1	1	1	2
1.8462	111	357809	3	1	2	39.53	1	5	5	8	1	1	1	1	1	1	1	1	1	1	1	1	1
1.8462	111	357809	3	1	5	72.35	7	2	4	6	2	5	1	2	2	2	1	4	1	1	1	1	1
1.8462	111	357809	3	1	8	89.07	1	3	4	2	1	1	2	2	1	2	1	2	1	1	1	1	1
1.8462	111	357809	3	1	5	60.76	1	#NULL!	2	1	2	2	1	1	1	2	1	2	#NULL!	1	6	5	2
1.8462	111	357809	3	1	7	79.73	#NULL!	#NULL!	3	#NULL!	1	3	3	#NULL!	#NULL!	#NULL!	#NULL!	#NULL!	1	1	1	1	1
1.8462	111	357809	3	1	3	#NULL!	2	4	3	8	2	2	1	2	3	2	2	2	1	1	1	1	1
1.8462	111	357809	3	1	7	#NULL!	6	4	4	6	1	1	1	2	1	2	3	1	1	1	1	1	1
1.8462	111	357809	3	1	3	54.59	1	6	#NULL!	2	1	1	1	2	2	2	2	1	1	1	1	1	1
1.8462	111	357809	3	1	7	#NULL!	4	4	1	4	7	6	4	1	1	2	2	1	#NULL!	1	#NULL!	1	1
1.8462	111	357809	3	1	7	7.06	3	6	4	5	3	2	2	1	1	3	5	3	3	1	3	1	2
1.8462	111	357809	3	1	5	56.92	8	3	1	1	2	3	2	2	2	3	3	5	2	1	#NULL!	1	2
2.0372	113	530571	3	1	5	#NULL!	6	6	3	6	2	2	3	2	1	2	3	2	1	1	4	1	3
2.0372	113	530571	3	1	5	15.88	#NULL!	#NULL!	#NULL!	#NULL!	#NULL!	#NULL!	#NULL!	#NULL!	#NULL!	#NULL!	#NULL!	#NULL!	1	1	1	1	1
2.0372	113	530571	3	1	5	2.24	8	3	5	7	4	5	2	1	2	5	2	2	1	1	1	1	1
2.0372	113	530571	3	1	5	19.64	4	5	2	3	2	4	2	1	1	3	3	1	1	1	1	1	1
0.7917	113	530571	3	1	2	32.5	2	6	5	8	1	2	1	1	1	3	3	2	1	1	1	1	1
2.0372	113	530571	3	1	5	15.15	2	5	2	5	1	2	5	1	1	6	3	4	2	1	1	1	3
2.0372	113	530571	3	1	5	93.95	3	2	4	8	1	5	2	1	2	3	1	2	1	1	1	1	1
1.0717	212	758732	3	1	2	33.96	4	4	4	1	2	2	2	3	3	5	1	4	1	1	1	1	1
1.0717	212	758732	3	1	2	65.18	5	4	5	6	1	2	1	2	2	3	1	3	1	1	1	1	1
1.0717	212	758732	3	1	2	37.93	4	3	4	8	1	6	4	2	2	4	2	3	1	1	1	1	1
1.0717	212	758732	3	1	2	45.45	4	4	3	8	2	4	1	2	2	3	2	2	1	1	1	1	1
2.7578	212	758732	3	1	5	76.51	#NULL!	#NULL!	#NULL!	#NULL!	#NULL!	#NULL!	#NULL!	#NULL!	#NULL!	#NULL!	#NULL!	#NULL!	1	1	1	1	1
2.7578	212	758732	3	1	5	38.85	4	6	#NULL!	8	4	2	4	4	4	5	4	6	1	1	1	1	1
2.7578	212	758732	3	1	5	#NULL!	#NULL!	#NULL!	#NULL!	#NULL!	1	1	1	#NULL!	#NULL!	#NULL!	#NULL!	#NULL!	1	1	1	1	1
1.0717	212	758732	3	1	2	84.39	5	6	4	6	2	3	#NULL!	2	2	4	1	5	1	1	1	1	1
1.0717	212	758732	3	1	2	55.07	7	2	3	8	2	4	2	2	3	5	1	4	1	1	1	1	1
1.0717	212	758732	3	1	8	0.51	5	#NULL!	#NULL!	8	4	6	4	1	1	2	1	4	1	1	1	1	1
2.5808	213	586892	3	1	5	#NULL!	3	4	1	3	4	5	2	1	1	4	2	1	1	1	3	1	1
2.5808	213	586892	3	1	5	90.01	5	6	4	3	1	3	2	2	2	3	2	2	1	1	1	1	1
1.6259	213	586892	3	1	8	61.8	3	5	#NULL!	3	2	4	3	1	1	3	2	1	1	1	1	1	1
2.5808	213	586892	3	1	8	19.94	2	6	5	8	1	4	1	2	1	2	1	2	1	1	1	1	1
1.0029	213	586892	3	1	2	36.78	8	5	4	6	1	2	4	2	1	3	2	2	1	1	1	1	1
2.5808	213	586892	3	1	5	69.41	6	4	5	8	1	1	1	1	1	2	1	2	1	1	1	1	1
2.5808	213	586892	3	1	5	57.92	4	6	6	5	2	2	1	1	3	2	1	1	1	1	1	1	1
2.5808	213	586892	3	1	5	83.33	6	6	4	3	1	2	2	1	2	3	2	1	1	1	1	1	1
2.4221	213	586892	3	1	6	67.86	5	5	#NULL!	6	2	3	2	1	1	4	1	2	#NULL!	1	1	1	1
2.5808	213	586892	3	1	5	1.06	8	1	7	8	2	5	2	1	2	5	1	4	1	1	1	1	1
2.5808	213	586892	3	1	5	71.06	5	3	4	8	3	5	2	1	2	4	1	4	1	1	1	1	1
1.0029	213	586892	3	1	8	11.35	8	4	4	3	1	5	1	2	1	5	1	1	1	1	1	1	1
1.6259	213	586892	3	1	8	57.92	3	6	3	2	4	3	2	2	2	2	2	2	1	1	1	1	1
1.3691	213	586892	3	1	1	35.49	2	6	1	3	2	1	2	3	1	1	3	1	2	3	4	1	1
2.5808	213	586892	3	1	5	#NULL!	3	6	1	2	1	2	1	2	1	#NULL!	3	1	1	1	#NULL!	1	1
2.5808	213	586892	3	1	5	76.17	2	3	4	8	1	3	1	2	2	3	2	3	1	1	1	1	1
2.5808	213	586892	3	1	5	40.46	6	4	4	5	2	1	1	2	1	2	2	3	1	1	1	1	1
1.8771	113	172105	3	1	3	90.96	3	2	1	1	3	4	3	2	1	3	1	4	#NULL!	5	4	1	#NULL!
1.8771	113	172105	3	1	3	90.18	7	3	2	7	7	7	7	7	7	7	7	7	1	1	1	1	#NULL!
1.8771	113	172105	3	1	3	89.6	1	4	2	1	1	2	1	1	2	2	1	2	3	1	1	1	#NULL!
1.8771	113	172105	3	1	3	50.14	1	1	1	8	1	1	1	1	1	1	1	1	1	1	1	1	#NULL!
1.8771	113	172105	3	1	3	96.72	2	6	5	1	1	3	2	2	1	2	2	1	1	1	1	1	#NULL!
2.7963	113	172105	3	1	7	47.61	6	6	1	1	7	6	1	5	1	3	2	2	2	1	1	2	#NULL!
2.7963	113	172105	3	1	6	#NULL!	6	6	2	2	7	6	4	2	2	2	1	1	2	1	1	1	#NULL!
4.1725	113	172105	3	1	6	76.51	#NULL!	#NULL!	#NULL!	#NULL!	#NULL!	#NULL!	#NULL!	#NULL!	#NULL!	#NULL!	#NULL!	#NULL!	#NULL!	1	#NULL!	#NULL!	#NULL!
3.2174	113	172105	3	1	3	#NULL!	#NULL!	#NULL!	#NULL!	#NULL!	#NULL!	#NULL!	#NULL!	#NULL!	#NULL!	#NULL!	#NULL!	#NULL!	1	1	1	1	#NULL!
1.5482	202	214579	3	1	4	77.16	3	2	2	3	4	3	1	1	4	#NULL!	1	#NULL!	#NULL!	7	7	4	1
1.5482	202	214579	3	1	4	74.86	3	6	6	5	2	2	1	2	1	1	3	#NULL!	1	1	1	1	1
2.5099	202	214579	3	1	8	97.82	1	6	1	1	1	2	4	1	1	1	3	#NULL!	2	1	1	1	2
1.5482	202	214579	3	1	4	#NULL!	1	6	6	8	2	1	2	1	1	1	4	#NULL!	1	1	1	1	1
2.5099	202	214579	3	1	3	#NULL!	8	6	7	8	1	3	1	2	1	5	2	#NULL!	1	1	1	1	1
1.9216	202	214579	3	1	5	#NULL!	4	3	1	1	1	4	2	2	2	4	1	#NULL!	1	1	1	1	1
0.7467	202	214579	3	1	2	#NULL!	2	6	3	5	2	1	1	3	2	5	1	#NULL!	2	1	1	1	1
0.7467	202	214579	3	1	#NULL!	#NULL!	7	4	7	1	3	2	1	2	1	3	2	#NULL!	#NULL!	1	1	1	1
1.8034	202	214579	3	1	7	67.86	4	6	5	3	2	2	1	1	1	1	2	#NULL!	1	1	1	1	1
0.7467	202	214579	3	1	8	#NULL!	4	2	2	3	2	2	1	2	2	3	2	#NULL!	1	1	1	1	1
1.8034	202	214579	3	1	7	31.2	8	6	3	1	6	6	2	2	1	3	1	#NULL!	1	1	1	1	1
1.8034	202	214579	3	1	7	91.77	1	4	4	8	1	2	2	2	1	4	1	#NULL!	1	1	1	1	1
1.9216	202	214579	3	1	8	94.51	2	6	4	2	2	2	1	1	1	3	2	#NULL!	1	1	1	1	1
0.7467	202	214579	3	1	2	24.21	8	5	5	8	2	3	3	2	2	6	2	#NULL!	1	1	1	1	1
1.9216	202	214579	3	1	8	78.58	6	3	5	8	1	4	4	2	1	5	2	#NULL!	1	1	1	1	1
0.7467	202	214579	3	1	2	48.22	5	6	4	3	2	2	2	1	2	3	1	#NULL!	1	1	1	1	1
1.9216	202	214579	3	1	8	79.58	7	6	2	1	1	2	2	1	2	3	4	#NULL!	1	1	1	1	1
0.7467	202	214579	3	1	2	2.39	5	6	2	6	3	3	1	2	1	1	1	#NULL!	1	1	1	1	1
0.7467	202	214579	3	1	8	79.58	7	6	3	5	2	2	2	2	1	3	1	#NULL!	1	1	1	1	1
0.7497	201	329911	3	1	5	98.38	1	6	#NULL!	#NULL!	1	2	#NULL!	#NULL!	#NULL!	#NULL!	#NULL!	#NULL!	1	1	1	1	#NULL!
0.7036	201	329911	3	1	7	85.53	2	6	#NULL!	#NULL!	2	2	#NULL!	#NULL!	#NULL!	#NULL!	#NULL!	#NULL!	#NULL!	1	5	5	#NULL!
0.7497	201	329911	3	1	5	#NULL!	2	3	#NULL!	#NULL!	2	1	#NULL!	#NULL!	#NULL!	#NULL!	#NULL!	#NULL!	1	1	1	1	#NULL!
0.7497	201	329911	3	1	5	93.4	6	4	#NULL!	#NULL!	2	3	#NULL!	#NULL!	#NULL!	#NULL!	#NULL!	#NULL!	1	1	1	1	#NULL!
0.7497	201	329911	3	1	5	62.14	8	5	#NULL!	#NULL!	1	7	#NULL!	#NULL!	#NULL!	#NULL!	#NULL!	#NULL!	1	1	1	1	#NULL!
0.7497	201	329911	3	1	5	97.5	7	5	#NULL!	#NULL!	1	4	#NULL!	#NULL!	#NULL!	#NULL!	#NULL!	#NULL!	1	1	1	1	#NULL!
0.7497	201	329911	3	1	5	#NULL!	4	4	#NULL!	#NULL!	2	4	#NULL!	#NULL!	#NULL!	#NULL!	#NULL!	#NULL!	1	1	1	1	#NULL!
0.7497	201	329911	3	1	5	86.8	2	5	#NULL!	#NULL!	2	6	#NULL!	#NULL!	#NULL!	#NULL!	#NULL!	#NULL!	5	1	3	1	#NULL!
0.7497	201	329911	3	1	5	57.38	2	4	#NULL!	#NULL!	1	2	#NULL!	#NULL!	#NULL!	#NULL!	#NULL!	#NULL!	1	1	1	1	#NULL!
0.7497	201	329911	3	1	5	50.12	2	6	#NULL!	#NULL!	1	2	#NULL!	#NULL!	#NULL!	#NULL!	#NULL!	#NULL!	2	1	1	2	#NULL!
0.7497	201	329911	3	1	5	84.15	5	2	#NULL!	#NULL!	2	5	#NULL!	#NULL!	#NULL!	#NULL!	#NULL!	#NULL!	#NULL!	1	1	1	#NULL!
0.3977	201	329911	3	1	1	78.58	5	4	#NULL!	#NULL!	3	3	#NULL!	#NULL!	#NULL!	#NULL!	#NULL!	#NULL!	1	1	1	1	#NULL!
0.7497	201	329911	3	1	#NULL!	89.23	8	3	#NULL!	#NULL!	2	2	#NULL!	#NULL!	#NULL!	#NULL!	#NULL!	#NULL!	1	1	1	1	#NULL!
0.4103	201	329911	3	1	7	63.89	1	4	#NULL!	#NULL!	1	1	#NULL!	#NULL!	#NULL!	#NULL!	#NULL!	#NULL!	#NULL!	2	7	#NULL!	#NULL!
0.4372	201	329911	3	1	5	45.45	8	4	#NULL!	#NULL!	2	3	#NULL!	#NULL!	#NULL!	#NULL!	#NULL!	#NULL!	3	1	4	1	#NULL!
0.4372	201	329911	3	1	5	35.49	7	5	#NULL!	#NULL!	5	3	#NULL!	#NULL!	#NULL!	#NULL!	#NULL!	#NULL!	1	1	1	1	#NULL!
0.4372	201	329911	3	1	5	98.58	5	4	#NULL!	#NULL!	2	2	#NULL!	#NULL!	#NULL!	#NULL!	#NULL!	#NULL!	1	1	1	1	#NULL!
0.4372	201	329911	3	1	5	51.76	4	3	#NULL!	#NULL!	2	5	#NULL!	#NULL!	#NULL!	#NULL!	#NULL!	#NULL!	1	1	1	1	#NULL!
0.4372	201	329911	3	1	5	#NULL!	6	3	#NULL!	#NULL!	2	1	#NULL!	#NULL!	#NULL!	#NULL!	#NULL!	#NULL!	1	1	1	1	#NULL!
0.4372	201	329911	3	1	5	84.77	1	5	#NULL!	#NULL!	1	2	#NULL!	#NULL!	#NULL!	#NULL!	#NULL!	#NULL!	1	1	1	1	#NULL!
0.3072	201	329911	3	1	7	69.41	4	6	#NULL!	#NULL!	1	1	#NULL!	#NULL!	#NULL!	#NULL!	#NULL!	#NULL!	2	1	#NULL!	1	#NULL!
0.4372	201	329911	3	1	5	93.88	3	6	#NULL!	#NULL!	3	2	#NULL!	#NULL!	#NULL!	#NULL!	#NULL!	#NULL!	2	3	3	4	#NULL!
0.4372	201	329911	3	1	5	94.32	5	4	#NULL!	#NULL!	4	5	#NULL!	#NULL!	#NULL!	#NULL!	#NULL!	#NULL!	1	1	1	1	#NULL!
0.4372	201	329911	3	1	5	60.48	8	4	#NULL!	#NULL!	2	5	#NULL!	#NULL!	#NULL!	#NULL!	#NULL!	#NULL!	1	1	1	1	#NULL!
0.4372	201	329911	3	1	5	3.37	7	4	#NULL!	#NULL!	2	2	#NULL!	#NULL!	#NULL!	#NULL!	#NULL!	#NULL!	1	1	1	1	#NULL!
0.4372	201	329911	3	1	5	93.57	6	4	#NULL!	#NULL!	2	3	#NULL!	#NULL!	#NULL!	#NULL!	#NULL!	#NULL!	1	1	2	1	#NULL!
0.4372	201	329911	3	1	5	86.43	4	5	#NULL!	#NULL!	1	2	#NULL!	#NULL!	#NULL!	#NULL!	#NULL!	#NULL!	2	2	4	3	#NULL!
0.4372	201	329911	3	1	5	80.06	1	6	#NULL!	#NULL!	2	3	#NULL!	#NULL!	#NULL!	#NULL!	#NULL!	#NULL!	1	1	1	1	#NULL!
0.4372	201	329911	3	1	5	#NULL!	6	6	#NULL!	#NULL!	2	3	#NULL!	#NULL!	#NULL!	#NULL!	#NULL!	#NULL!	1	1	1	1	#NULL!
0.4372	201	329911	3	1	5	94.32	#NULL!	4	#NULL!	#NULL!	2	7	#NULL!	#NULL!	#NULL!	#NULL!	#NULL!	#NULL!	#NULL!	1	3	3	#NULL!
0.4372	201	329911	3	1	5	45.88	3	6	#NULL!	#NULL!	1	1	#NULL!	#NULL!	#NULL!	#NULL!	#NULL!	#NULL!	1	1	2	1	#NULL!
0.4372	201	329911	3	1	5	#NULL!	5	6	#NULL!	#NULL!	1	2	#NULL!	#NULL!	#NULL!	#NULL!	#NULL!	#NULL!	2	1	2	3	#NULL!
0.4372	201	329911	3	1	5	22.67	4	6	#NULL!	#NULL!	2	2	#NULL!	#NULL!	#NULL!	#NULL!	#NULL!	#NULL!	1	#NULL!	1	1	#NULL!
0.4372	201	329911	3	1	5	56.03	4	6	#NULL!	#NULL!	4	2	#NULL!	#NULL!	#NULL!	#NULL!	#NULL!	#NULL!	1	1	1	1	#NULL!
0.4372	201	329911	3	1	8	82.39	1	6	#NULL!	#NULL!	1	1	#NULL!	#NULL!	#NULL!	#NULL!	#NULL!	#NULL!	1	1	1	1	#NULL!
0.4372	201	329911	3	1	5	#NULL!	5	5	#NULL!	#NULL!	1	2	#NULL!	#NULL!	#NULL!	#NULL!	#NULL!	#NULL!	1	1	1	2	#NULL!
0.4372	201	329911	3	1	5	35.49	4	6	#NULL!	#NULL!	3	2	#NULL!	#NULL!	#NULL!	#NULL!	#NULL!	#NULL!	1	1	1	1	#NULL!
0.2754	201	329911	3	1	3	#NULL!	3	4	#NULL!	#NULL!	#NULL!	5	#NULL!	#NULL!	#NULL!	#NULL!	#NULL!	#NULL!	1	1	1	1	#NULL!
0.4372	201	329911	3	1	5	#NULL!	6	5	#NULL!	#NULL!	2	2	#NULL!	#NULL!	#NULL!	#NULL!	#NULL!	#NULL!	1	1	3	1	#NULL!
0.7594	201	329911	3	1	5	#NULL!	#NULL!	#NULL!	#NULL!	#NULL!	#NULL!	#NULL!	#NULL!	#NULL!	#NULL!	#NULL!	#NULL!	#NULL!	1	1	2	#NULL!	#NULL!
0.7594	201	329911	3	1	5	#NULL!	8	2	#NULL!	#NULL!	1	2	#NULL!	#NULL!	#NULL!	#NULL!	#NULL!	#NULL!	2	1	#NULL!	#NULL!	#NULL!
0.7594	201	329911	3	1	5	81.63	4	3	#NULL!	#NULL!	2	2	#NULL!	#NULL!	#NULL!	#NULL!	#NULL!	#NULL!	1	1	1	1	#NULL!
0.7594	201	329911	3	1	5	72.35	7	3	#NULL!	#NULL!	1	5	#NULL!	#NULL!	#NULL!	#NULL!	#NULL!	#NULL!	1	1	1	1	#NULL!
0.7594	201	329911	3	1	5	98.02	4	6	#NULL!	#NULL!	2	3	#NULL!	#NULL!	#NULL!	#NULL!	#NULL!	#NULL!	1	1	1	2	#NULL!
0.7594	201	329911	3	1	5	69.5	3	4	#NULL!	#NULL!	2	2	#NULL!	#NULL!	#NULL!	#NULL!	#NULL!	#NULL!	1	1	1	3	#NULL!
0.7594	201	329911	3	1	5	66.59	4	6	#NULL!	#NULL!	2	2	#NULL!	#NULL!	#NULL!	#NULL!	#NULL!	#NULL!	2	2	2	1	#NULL!
0.7127	201	329911	3	1	7	86.06	6	3	#NULL!	#NULL!	2	4	#NULL!	#NULL!	#NULL!	#NULL!	#NULL!	#NULL!	1	1	1	1	#NULL!
0.7594	201	329911	3	1	5	59.47	8	5	#NULL!	#NULL!	2	2	#NULL!	#NULL!	#NULL!	#NULL!	#NULL!	#NULL!	1	1	2	1	#NULL!
0.7594	201	329911	3	1	5	97.96	5	5	#NULL!	#NULL!	2	3	#NULL!	#NULL!	#NULL!	#NULL!	#NULL!	#NULL!	1	1	1	1	#NULL!
0.7594	201	329911	3	1	5	54.59	7	6	#NULL!	#NULL!	6	1	#NULL!	#NULL!	#NULL!	#NULL!	#NULL!	#NULL!	1	1	4	1	#NULL!
0.7594	201	329911	3	1	5	26.62	8	5	#NULL!	#NULL!	3	3	#NULL!	#NULL!	#NULL!	#NULL!	#NULL!	#NULL!	2	1	3	2	#NULL!
0.2951	201	329911	3	1	2	45.34	6	5	#NULL!	#NULL!	1	3	#NULL!	#NULL!	#NULL!	#NULL!	#NULL!	#NULL!	1	1	1	1	#NULL!
0.7594	201	329911	3	1	5	97.64	7	2	#NULL!	#NULL!	7	7	#NULL!	#NULL!	#NULL!	#NULL!	#NULL!	#NULL!	1	1	1	1	#NULL!
0.4298	201	329911	3	1	5	38.08	3	6	#NULL!	#NULL!	1	5	#NULL!	#NULL!	#NULL!	#NULL!	#NULL!	#NULL!	1	1	3	4	#NULL!
0.4298	201	329911	3	1	5	50.12	8	3	#NULL!	#NULL!	2	4	#NULL!	#NULL!	#NULL!	#NULL!	#NULL!	#NULL!	1	1	1	1	#NULL!
0.7282	112	343957	3	1	8	51.02	8	5	#NULL!	4	2	4	3	2	1	5	3	#NULL!	1	1	1	1	#NULL!
1.1559	112	343957	3	1	5	60.76	8	6	#NULL!	6	2	3	2	2	4	4	1	#NULL!	1	1	1	1	#NULL!
1.1559	112	343957	3	1	5	25.13	8	3	#NULL!	6	2	4	1	1	1	2	1	#NULL!	1	1	1	1	#NULL!
0.4492	112	343957	3	1	2	2	7	1	#NULL!	8	1	1	1	1	1	2	2	#NULL!	1	1	1	1	#NULL!
1.1559	112	343957	3	1	#NULL!	33.65	6	5	#NULL!	2	2	2	2	1	2	2	2	#NULL!	1	1	1	1	#NULL!
1.1559	112	343957	3	1	5	69.55	6	2	#NULL!	8	1	5	1	1	2	5	1	#NULL!	1	1	1	1	#NULL!
1.1559	112	343957	3	1	5	3.37	1	5	#NULL!	7	1	2	2	1	1	1	1	#NULL!	1	1	1	1	#NULL!
0.4492	112	343957	3	1	2	50.93	2	2	#NULL!	8	1	3	1	2	1	1	2	#NULL!	1	1	1	1	#NULL!
1.1559	112	343957	3	1	5	31.42	1	1	#NULL!	1	7	2	2	2	2	2	2	#NULL!	1	1	#NULL!	1	#NULL!
1.0848	112	343957	3	1	7	43.23	1	2	#NULL!	7	4	5	3	2	3	3	1	#NULL!	1	1	1	1	#NULL!
1.1559	112	343957	3	1	5	96.49	5	6	#NULL!	3	2	6	1	1	1	2	2	#NULL!	1	1	1	1	#NULL!
1.1559	112	343957	3	1	5	86.8	6	5	#NULL!	6	1	3	4	2	2	3	2	#NULL!	1	1	1	1	#NULL!
1.1559	112	343957	3	1	5	57.92	8	5	#NULL!	5	1	5	2	1	2	5	2	#NULL!	1	1	1	1	#NULL!
1.1559	112	343957	3	1	5	9.95	6	4	#NULL!	6	2	2	1	2	1	2	1	#NULL!	1	1	1	1	#NULL!
3.2093	112	343957	3	1	3	91.61	3	#NULL!	#NULL!	4	1	5	3	2	1	5	1	#NULL!	1	1	1	1	#NULL!
4.1648	112	343957	3	1	5	#NULL!	#NULL!	#NULL!	#NULL!	7	#NULL!	#NULL!	#NULL!	#NULL!	#NULL!	#NULL!	#NULL!	#NULL!	1	1	1	1	#NULL!
0.6944	112	343957	3	1	3	99.85	2	3	#NULL!	3	1	2	4	2	2	4	1	#NULL!	1	1	#NULL!	2	#NULL!
1.1022	112	343957	3	1	5	9.76	6	5	#NULL!	8	1	4	1	1	1	1	1	#NULL!	1	1	1	1	#NULL!
0.6944	112	343957	3	1	3	#NULL!	1	#NULL!	#NULL!	2	1	2	1	1	2	2	5	#NULL!	1	1	#NULL!	1	#NULL!
0.6944	112	343957	3	1	3	38.08	7	4	#NULL!	1	1	1	2	2	2	3	2	#NULL!	1	1	1	1	#NULL!
1.1022	112	343957	3	1	5	97.64	3	4	#NULL!	8	7	1	1	2	4	2	1	#NULL!	1	1	1	1	#NULL!
0.6944	112	343957	3	1	3	#NULL!	1	#NULL!	#NULL!	8	2	1	1	1	1	1	1	#NULL!	1	1	1	1	#NULL!
0.6944	112	343957	3	1	8	90.89	1	6	#NULL!	1	1	3	1	1	1	1	2	#NULL!	1	2	3	1	#NULL!
1.1022	112	343957	3	1	5	85.36	6	5	#NULL!	7	2	3	2	2	1	3	1	#NULL!	1	1	1	1	#NULL!
1.1022	112	343957	3	1	5	3.17	4	6	#NULL!	1	1	1	1	1	2	2	1	#NULL!	1	1	1	1	#NULL!
1.1022	112	343957	3	1	5	47.83	4	3	#NULL!	8	1	2	2	2	1	2	4	#NULL!	1	1	1	1	#NULL!
1.1022	112	343957	3	1	8	78.58	7	6	#NULL!	6	2	2	2	2	1	3	2	#NULL!	1	1	1	1	#NULL!
1.0344	112	343957	3	1	7	72.35	7	5	#NULL!	6	5	5	2	1	1	1	2	#NULL!	1	1	1	1	#NULL!
1.0344	112	343957	3	1	6	97.01	3	5	#NULL!	1	2	3	1	2	1	2	2	#NULL!	1	1	1	1	#NULL!
1.1022	112	343957	3	1	5	16.72	8	3	#NULL!	8	2	4	4	3	2	5	2	#NULL!	1	1	1	1	#NULL!
0.314	114	351012	3	1	3	80.06	7	6	#NULL!	2	7	7	2	2	1	2	7	#NULL!	2	1	1	4	#NULL!
0.4678	114	351012	3	1	6	59.47	2	6	#NULL!	1	7	2	1	1	1	1	2	#NULL!	1	1	1	1	#NULL!
0.4985	114	351012	3	1	5	#NULL!	6	5	#NULL!	1	2	2	2	2	1	1	1	#NULL!	1	1	4	1	#NULL!
0.314	114	351012	3	1	3	87.43	4	6	#NULL!	7	3	3	2	1	1	2	1	#NULL!	1	1	2	1	#NULL!
0.4678	114	351012	3	1	7	89.35	3	6	#NULL!	2	2	2	2	2	2	2	3	#NULL!	1	1	1	1	#NULL!
0.4678	114	351012	3	1	6	#NULL!	1	5	#NULL!	8	1	2	1	1	1	2	1	#NULL!	1	1	1	1	#NULL!
0.314	114	351012	3	1	8	67.12	4	1	#NULL!	2	4	4	4	1	1	1	4	#NULL!	1	1	1	1	#NULL!
0.314	114	351012	3	1	3	#NULL!	3	4	#NULL!	4	1	2	1	1	1	1	2	#NULL!	1	1	1	1	#NULL!
0.314	114	351012	3	1	3	67.86	4	6	#NULL!	5	2	1	1	1	1	2	3	#NULL!	1	1	1	1	#NULL!
0.314	114	351012	3	1	3	#NULL!	1	6	#NULL!	3	7	7	3	3	3	3	3	#NULL!	1	1	1	1	#NULL!
0.1937	114	351012	3	1	2	89.35	#NULL!	#NULL!	#NULL!	#NULL!	#NULL!	#NULL!	#NULL!	#NULL!	#NULL!	#NULL!	#NULL!	#NULL!	1	1	1	1	#NULL!
0.314	114	351012	3	1	#NULL!	91.41	#NULL!	#NULL!	#NULL!	#NULL!	2	2	2	2	#NULL!	#NULL!	#NULL!	#NULL!	#NULL!	1	1	1	#NULL!
0.2958	114	351012	3	1	3	91.13	5	3	#NULL!	6	2	2	1	2	1	2	1	#NULL!	1	1	1	1	#NULL!
0.1693	102	344154	3	1	5	91.81	3	3	#NULL!	4	1	2	1	2	1	2	2	#NULL!	1	1	1	1	#NULL!
0.0658	102	344154	3	1	4	97.09	2	5	#NULL!	8	4	2	4	1	2	2	2	#NULL!	1	1	1	1	#NULL!
0.1693	102	344154	3	1	5	#NULL!	6	6	#NULL!	5	1	2	1	1	1	3	2	#NULL!	1	1	2	1	#NULL!
0.1693	102	344154	3	1	5	43.07	8	4	#NULL!	8	3	4	2	1	2	2	1	#NULL!	1	1	1	1	#NULL!
0.1067	102	344154	3	1	8	91.77	5	4	#NULL!	5	7	2	3	2	1	3	2	#NULL!	1	1	1	1	#NULL!
0.1693	102	344154	3	1	5	84.46	6	5	#NULL!	8	1	2	3	2	1	2	2	#NULL!	1	1	1	1	#NULL!
0.1693	102	344154	3	1	5	21.97	3	6	#NULL!	#NULL!	1	5	1	1	1	3	1	#NULL!	2	1	5	1	#NULL!
0.1693	102	344154	3	1	5	64.16	5	3	#NULL!	8	2	5	2	1	2	2	1	#NULL!	1	1	1	1	#NULL!
0.1067	102	344154	3	1	8	31.42	#NULL!	#NULL!	#NULL!	#NULL!	7	7	4	6	#NULL!	#NULL!	#NULL!	#NULL!	1	1	1	1	#NULL!
0.1693	102	344154	3	1	5	94.78	6	1	#NULL!	1	#NULL!	1	1	1	1	3	1	#NULL!	7	1	4	#NULL!	#NULL!
0.1693	102	344154	3	1	5	96.65	#NULL!	#NULL!	#NULL!	#NULL!	4	3	2	2	1	2	2	#NULL!	2	1	3	1	#NULL!
0.0658	102	344154	3	1	8	19.94	6	6	#NULL!	1	2	2	1	1	2	1	2	#NULL!	1	1	1	1	#NULL!
0.1589	102	344154	3	1	7	#NULL!	4	6	#NULL!	4	1	6	2	3	2	3	2	#NULL!	1	1	1	1	#NULL!
0.1693	102	344154	3	1	5	5.17	6	6	#NULL!	6	3	3	2	2	2	2	3	#NULL!	1	1	1	1	#NULL!
0.1693	102	344154	3	1	5	89.55	6	5	#NULL!	6	4	5	3	2	2	4	1	#NULL!	1	1	1	1	#NULL!
0.1693	102	344154	3	1	5	73.64	3	6	#NULL!	5	3	2	2	1	2	4	2	#NULL!	1	1	3	1	#NULL!
0.1693	102	344154	3	1	5	31.2	1	6	#NULL!	1	2	1	1	1	1	1	2	#NULL!	2	1	3	1	#NULL!
0.1589	102	344154	3	1	6	65.42	8	4	#NULL!	8	2	3	4	2	2	5	1	#NULL!	1	1	1	1	#NULL!
0.1067	102	344154	3	1	3	13.96	3	6	#NULL!	#NULL!	1	2	2	2	2	2	1	#NULL!	1	1	1	1	#NULL!
0.1589	102	344154	3	1	6	81.63	6	6	#NULL!	1	2	2	1	1	2	3	2	#NULL!	1	1	1	1	#NULL!
0.1693	102	344154	3	1	5	81.63	3	6	#NULL!	3	2	1	1	1	1	2	3	#NULL!	4	1	1	1	#NULL!
0.1693	102	344154	3	1	5	97.99	4	6	#NULL!	4	2	3	2	2	2	2	3	#NULL!	3	1	1	1	#NULL!
0.1693	102	344154	3	1	5	23.07	1	3	#NULL!	4	1	1	1	1	1	1	2	#NULL!	1	1	1	1	#NULL!
0.1693	102	344154	3	1	5	38.77	6	1	#NULL!	1	3	2	3	2	1	4	4	#NULL!	7	1	7	1	#NULL!
0.1693	102	344154	3	1	5	19.64	8	4	#NULL!	1	1	3	2	1	2	2	1	#NULL!	1	1	1	1	#NULL!
0.1693	102	344154	3	1	5	63.51	8	6	#NULL!	4	2	2	2	2	2	2	4	#NULL!	1	1	1	1	#NULL!
0.1589	102	344154	3	1	6	97.09	2	6	#NULL!	2	1	2	1	1	1	2	1	#NULL!	2	1	#NULL!	1	#NULL!
0.1589	102	344154	3	1	7	66.36	3	6	#NULL!	8	2	4	2	2	1	4	1	#NULL!	1	1	1	1	#NULL!
0.1067	102	344154	3	1	3	76.51	8	3	#NULL!	1	3	2	1	3	1	4	2	#NULL!	1	1	1	1	#NULL!
0.1067	102	344154	3	1	3	18.77	2	5	#NULL!	4	5	2	1	1	4	7	5	#NULL!	1	1	1	1	#NULL!
0.1693	102	344154	3	1	5	51.76	8	4	#NULL!	1	2	3	2	3	1	3	2	#NULL!	1	1	#NULL!	1	#NULL!
0.1693	102	344154	3	1	5	68.27	7	6	#NULL!	5	2	2	2	1	2	2	1	#NULL!	1	1	1	1	#NULL!
0.1067	102	344154	3	1	3	98.59	6	6	#NULL!	8	1	1	1	1	3	1	1	#NULL!	1	1	1	1	#NULL!
0.1693	102	344154	3	1	5	74.29	5	3	#NULL!	3	2	3	2	2	1	3	2	#NULL!	1	1	1	1	#NULL!
0.1693	102	344154	3	1	5	81.63	7	6	#NULL!	2	1	3	4	1	1	3	3	#NULL!	1	1	1	1	#NULL!
0.1693	102	344154	3	1	5	96.9	8	3	#NULL!	8	3	2	1	2	1	3	1	#NULL!	1	1	1	1	#NULL!
0.1693	102	344154	3	1	5	98.65	5	6	#NULL!	7	5	4	4	2	1	4	1	#NULL!	#NULL!	1	3	1	#NULL!
0.1067	102	344154	3	1	3	75.03	3	1	#NULL!	8	2	2	2	1	1	1	2	#NULL!	1	1	1	1	#NULL!
0.0658	102	344154	3	1	4	79.58	2	4	#NULL!	1	1	5	1	1	1	2	1	#NULL!	1	1	1	1	#NULL!
0.1589	102	344154	3	1	6	59.96	1	6	#NULL!	1	2	2	1	2	3	5	1	#NULL!	1	1	1	1	#NULL!
0.1693	102	344154	3	1	5	38.08	8	4	#NULL!	7	2	4	2	2	1	4	2	#NULL!	1	1	1	1	#NULL!
0.0658	102	344154	3	1	8	#NULL!	7	6	#NULL!	8	1	5	1	1	1	2	1	#NULL!	1	1	1	1	#NULL!
0.1589	102	344154	3	1	7	77.42	6	5	#NULL!	8	1	4	2	2	2	3	1	#NULL!	1	1	1	1	#NULL!
0.1693	102	344154	3	1	5	97.08	4	3	#NULL!	2	3	3	2	2	1	4	2	#NULL!	2	1	1	1	#NULL!
0.1693	102	344154	3	1	5	#NULL!	3	5	#NULL!	2	1	2	1	2	1	2	1	#NULL!	1	1	1	1	#NULL!
0.1067	102	344154	3	1	3	57.94	3	6	#NULL!	3	3	6	5	1	2	5	4	#NULL!	2	1	#NULL!	3	#NULL!
0.1693	102	344154	3	1	5	35.49	1	6	#NULL!	4	1	1	1	2	2	2	1	#NULL!	1	1	1	1	#NULL!
0.1693	102	344154	3	1	5	83.4	6	4	#NULL!	3	2	2	3	2	1	3	2	#NULL!	2	1	1	1	#NULL!
0.1693	102	344154	3	1	5	92.27	4	1	#NULL!	3	3	6	1	2	1	2	1	#NULL!	4	1	7	6	#NULL!
0.1693	102	344154	3	1	5	94.99	6	5	#NULL!	5	5	3	2	1	1	4	1	#NULL!	1	1	1	1	#NULL!
0.1693	102	344154	3	1	5	31.42	8	6	#NULL!	4	2	5	1	1	1	2	2	#NULL!	1	1	3	1	#NULL!
0.1693	102	344154	3	1	5	69.5	7	4	#NULL!	2	2	3	3	1	1	2	1	#NULL!	1	1	1	1	#NULL!
0.1067	102	344154	3	1	3	73.45	1	6	#NULL!	6	6	2	4	4	1	1	7	#NULL!	4	1	7	6	#NULL!
0.1067	102	344154	3	1	3	84.66	3	6	#NULL!	1	2	4	1	1	1	1	4	#NULL!	1	1	1	1	#NULL!
0.1693	102	344154	3	1	5	72.77	3	6	#NULL!	8	1	3	2	2	2	2	4	#NULL!	1	1	1	1	#NULL!
0.1589	102	344154	3	1	7	93.26	6	6	#NULL!	2	2	2	1	1	1	2	2	#NULL!	1	1	2	2	#NULL!
0.1067	102	344154	3	1	3	68.81	6	6	#NULL!	1	2	1	1	1	1	1	1	#NULL!	1	1	1	1	#NULL!
0.1693	102	344154	3	1	5	95.88	7	6	#NULL!	7	2	5	1	2	1	4	1	#NULL!	1	1	1	1	#NULL!
0.1693	102	344154	3	1	5	62.21	8	1	#NULL!	8	2	3	2	2	2	5	1	#NULL!	1	1	1	1	#NULL!
0.1693	102	344154	3	1	5	60.83	7	5	#NULL!	2	2	2	1	1	1	2	1	#NULL!	1	1	#NULL!	1	#NULL!
0.1693	102	344154	3	1	5	#NULL!	8	6	#NULL!	4	2	2	1	1	1	2	2	#NULL!	2	1	6	1	#NULL!
0.1693	102	344154	3	1	5	93.4	3	6	#NULL!	1	2	2	1	2	1	1	5	#NULL!	1	1	1	1	#NULL!
0.1693	102	344154	3	1	5	89.83	8	2	#NULL!	6	2	5	1	2	1	4	2	#NULL!	1	1	1	1	#NULL!
0.1693	102	344154	3	1	5	95.19	6	6	#NULL!	8	1	2	1	2	2	2	1	#NULL!	1	1	3	1	#NULL!
0.1693	102	344154	3	1	5	54.59	8	3	#NULL!	5	1	5	2	2	2	4	2	#NULL!	1	1	1	1	#NULL!
0.1693	102	344154	3	1	5	89.59	8	5	#NULL!	2	1	2	2	1	1	4	4	#NULL!	1	1	1	1	#NULL!
0.0898	102	344154	3	1	1	86.16	8	3	#NULL!	#NULL!	3	5	#NULL!	#NULL!	#NULL!	#NULL!	#NULL!	#NULL!	1	1	1	1	#NULL!
0.1067	102	344154	3	1	3	38.08	6	6	#NULL!	1	2	2	1	1	1	1	2	#NULL!	1	1	1	1	#NULL!
0.1693	102	344154	3	1	5	#NULL!	1	1	#NULL!	1	1	1	1	1	1	1	1	#NULL!	1	1	1	1	#NULL!
0.1067	102	344154	3	1	8	#NULL!	6	6	#NULL!	3	2	5	5	2	1	4	1	#NULL!	1	1	1	1	#NULL!
0.1693	102	344154	3	1	5	90.01	2	6	#NULL!	5	2	2	1	2	1	2	3	#NULL!	1	1	2	2	#NULL!
0.1067	102	344154	3	1	3	33.96	8	6	#NULL!	6	2	7	4	1	1	1	3	#NULL!	1	1	1	1	#NULL!
0.1067	102	344154	3	1	3	99.15	6	6	#NULL!	4	2	3	4	4	1	5	5	#NULL!	1	1	1	2	#NULL!
0.1693	102	344154	3	1	5	67.12	5	4	#NULL!	4	1	1	1	1	1	1	2	#NULL!	1	1	1	1	#NULL!
0.1693	102	344154	3	1	5	45.72	6	6	#NULL!	1	1	2	1	2	1	1	3	#NULL!	1	1	1	1	#NULL!
0.1693	102	344154	3	1	5	76.17	5	6	#NULL!	1	2	3	1	2	4	7	1	#NULL!	1	1	1	1	#NULL!
0.1693	102	344154	3	1	5	83.33	8	5	#NULL!	8	1	2	1	1	1	3	2	#NULL!	1	1	1	1	#NULL!
0.1237	102	344154	3	1	7	#NULL!	2	3	#NULL!	5	2	1	2	4	3	2	5	#NULL!	3	4	2	2	#NULL!
0.1693	102	344154	3	1	5	#NULL!	#NULL!	6	#NULL!	1	2	3	1	1	2	2	3	#NULL!	1	1	1	1	#NULL!
0.1693	102	344154	3	1	5	79.58	3	3	#NULL!	4	7	7	7	2	1	7	1	#NULL!	#NULL!	1	7	3	#NULL!
0.1067	102	344154	3	1	3	67.93	3	6	#NULL!	1	1	5	3	2	1	7	2	#NULL!	5	1	7	3	#NULL!
0.1693	102	344154	3	1	5	17.94	8	6	#NULL!	2	1	3	1	1	1	3	1	#NULL!	1	1	6	1	#NULL!
0.1693	102	344154	3	1	5	60.76	5	6	#NULL!	3	2	2	1	2	1	2	3	#NULL!	1	1	1	1	#NULL!
0.1693	102	344154	3	1	5	94.49	8	5	#NULL!	5	2	3	2	2	2	3	2	#NULL!	1	1	1	1	#NULL!
0.0658	102	344154	3	1	2	7.47	4	6	#NULL!	2	5	2	3	1	1	3	2	#NULL!	1	1	1	1	#NULL!
0.1067	102	344154	3	1	3	88.15	8	6	#NULL!	7	2	3	2	1	2	4	3	#NULL!	1	1	1	1	#NULL!
0.1067	102	344154	3	1	3	60.83	8	2	#NULL!	8	4	7	7	7	7	7	7	#NULL!	1	1	1	1	#NULL!
0.1693	102	344154	3	1	5	94.55	6	6	#NULL!	1	4	4	1	1	2	4	4	#NULL!	2	1	7	4	#NULL!
0.1589	102	344154	3	1	6	98.76	3	5	#NULL!	3	2	6	2	2	1	3	2	#NULL!	1	1	1	1	#NULL!
0.2527	102	344154	3	1	5	13.96	6	5	#NULL!	5	1	3	1	1	1	2	2	#NULL!	1	1	1	1	#NULL!
0.2527	102	344154	3	1	5	#NULL!	#NULL!	#NULL!	#NULL!	#NULL!	#NULL!	4	#NULL!	#NULL!	#NULL!	#NULL!	#NULL!	#NULL!	4	1	3	2	#NULL!
0.4649	102	344154	3	1	5	31.42	4	5	#NULL!	8	2	5	2	2	1	4	2	#NULL!	1	1	1	1	#NULL!
0.4649	102	344154	3	1	5	20.8	7	#NULL!	#NULL!	5	1	2	1	1	1	1	1	#NULL!	2	1	1	1	#NULL!
0.4649	102	344154	3	1	5	27.11	5	6	#NULL!	3	2	3	2	1	2	2	3	#NULL!	2	1	5	2	#NULL!
0.4649	102	344154	3	1	5	80.91	8	5	#NULL!	2	2	2	1	2	1	2	4	#NULL!	1	1	1	1	#NULL!
0.4649	102	344154	3	1	5	88.71	3	4	#NULL!	3	1	2	3	2	2	2	3	#NULL!	3	1	3	2	#NULL!
0.2929	102	344154	3	1	8	94.77	5	6	#NULL!	3	3	2	1	2	1	3	2	#NULL!	1	1	1	1	#NULL!
0.4649	102	344154	3	1	5	31.31	7	4	#NULL!	6	2	2	3	2	1	4	2	#NULL!	1	1	1	1	#NULL!
0.4649	102	344154	3	1	5	69.61	7	4	#NULL!	3	1	3	2	2	1	1	4	#NULL!	3	1	3	1	#NULL!
0.4649	102	344154	3	1	5	72.67	8	5	#NULL!	1	2	2	1	1	2	3	1	#NULL!	1	1	1	1	#NULL!
0.4649	102	344154	3	1	5	#NULL!	8	6	#NULL!	3	2	2	2	1	1	2	3	#NULL!	2	1	1	1	#NULL!
0.4649	102	344154	3	1	5	50.47	1	3	#NULL!	3	1	1	1	1	1	1	1	#NULL!	1	1	1	1	#NULL!
0.4363	102	344154	3	1	7	39.53	6	2	#NULL!	4	1	2	1	1	1	2	2	#NULL!	1	1	2	1	#NULL!
0.4363	102	344154	3	1	6	#NULL!	3	6	#NULL!	2	1	2	1	1	1	2	1	#NULL!	1	1	1	1	#NULL!
0.4649	102	344154	3	1	5	83.22	8	2	#NULL!	3	1	1	2	2	1	2	2	#NULL!	3	1	#NULL!	1	#NULL!
0.4649	102	344154	3	1	5	93.57	5	4	#NULL!	2	5	6	4	2	1	6	2	#NULL!	2	1	5	1	#NULL!
0.4363	102	344154	3	1	7	#NULL!	#NULL!	#NULL!	#NULL!	#NULL!	5	6	4	#NULL!	#NULL!	#NULL!	#NULL!	#NULL!	1	1	1	1	#NULL!
0.4649	102	344154	3	1	5	98.42	7	#NULL!	#NULL!	3	3	6	2	1	1	5	2	#NULL!	1	1	1	1	#NULL!
0.4649	102	344154	3	1	5	59.47	6	6	#NULL!	8	5	2	2	2	1	5	6	#NULL!	#NULL!	1	1	1	#NULL!
0.4649	102	344154	3	1	5	96.55	3	4	#NULL!	3	2	2	2	#NULL!	2	2	2	#NULL!	1	1	1	2	#NULL!
0.4649	102	344154	3	1	5	50.6	1	5	#NULL!	2	1	2	1	2	1	2	3	#NULL!	1	1	1	1	#NULL!
0.1807	102	344154	3	1	8	84.46	6	3	#NULL!	5	2	3	3	1	2	1	1	#NULL!	1	2	2	2	#NULL!
0.4649	102	344154	3	1	5	29.82	7	6	#NULL!	1	1	2	1	1	1	2	1	#NULL!	1	2	7	6	#NULL!
0.4363	102	344154	3	1	6	93.4	4	2	#NULL!	5	2	4	1	1	1	1	2	#NULL!	5	2	1	1	#NULL!
0.2929	102	344154	3	1	3	#NULL!	6	6	#NULL!	1	2	3	2	2	2	2	1	#NULL!	1	1	1	1	#NULL!
0.2929	102	344154	3	1	3	95.88	5	6	#NULL!	1	1	1	1	1	1	2	4	#NULL!	3	1	#NULL!	2	#NULL!
0.4649	102	344154	3	1	5	99.14	7	5	#NULL!	2	2	2	1	1	1	2	3	#NULL!	1	1	1	1	#NULL!
0.4649	102	344154	3	1	5	89.07	4	5	#NULL!	8	2	6	2	2	2	3	1	#NULL!	1	1	1	1	#NULL!
0.2929	102	344154	3	1	3	90.9	6	6	#NULL!	2	1	1	1	1	1	3	2	#NULL!	1	1	1	1	#NULL!
0.2929	102	344154	3	1	3	#NULL!	3	3	#NULL!	6	2	2	2	1	2	2	2	#NULL!	1	1	1	1	#NULL!
0.4649	102	344154	3	1	5	71.06	1	3	#NULL!	4	1	2	1	2	1	1	1	#NULL!	1	1	1	1	#NULL!
0.2466	102	344154	3	1	1	#NULL!	#NULL!	#NULL!	#NULL!	1	#NULL!	7	1	3	1	#NULL!	#NULL!	#NULL!	4	7	7	5	#NULL!
0.2929	102	344154	3	1	8	#NULL!	#NULL!	#NULL!	#NULL!	3	#NULL!	#NULL!	2	#NULL!	#NULL!	#NULL!	#NULL!	#NULL!	#NULL!	#NULL!	7	4	#NULL!
0.2929	102	344154	3	1	3	93.4	2	3	#NULL!	8	2	3	2	2	7	2	3	#NULL!	1	1	3	1	#NULL!
0.4649	102	344154	3	1	5	92	6	4	#NULL!	2	2	2	1	2	1	2	2	#NULL!	1	1	#NULL!	1	#NULL!
0.4649	102	344154	3	1	5	9.3	7	4	#NULL!	3	1	2	1	1	2	2	2	#NULL!	1	1	2	1	#NULL!
0.4649	102	344154	3	1	5	43.23	7	#NULL!	#NULL!	2	1	2	1	1	2	3	3	#NULL!	1	1	1	1	#NULL!
0.2929	102	344154	3	1	8	22.13	3	6	#NULL!	1	2	1	1	1	1	2	6	#NULL!	1	1	1	1	#NULL!
0.4363	102	344154	3	1	7	73.45	2	6	#NULL!	2	2	1	1	1	1	2	#NULL!	#NULL!	3	1	7	4	#NULL!
0.4649	102	344154	3	1	5	99.49	1	6	#NULL!	4	1	2	1	1	2	2	2	#NULL!	1	1	1	1	#NULL!
2.0749	114	344725	3	1	6	#NULL!	3	6	#NULL!	1	1	2	1	1	1	1	2	#NULL!	7	1	#NULL!	1	#NULL!
1.3929	114	344725	3	1	3	79.9	#NULL!	#NULL!	#NULL!	#NULL!	#NULL!	#NULL!	#NULL!	#NULL!	#NULL!	#NULL!	#NULL!	#NULL!	#NULL!	1	2	#NULL!	#NULL!
2.0749	114	344725	3	1	7	75.23	1	6	#NULL!	4	4	2	2	3	2	3	1	#NULL!	2	1	1	1	#NULL!
1.3929	114	344725	3	1	8	91.21	1	6	#NULL!	5	1	1	1	1	1	2	1	#NULL!	1	1	1	1	#NULL!
2.0749	114	344725	3	1	6	75.68	6	3	#NULL!	8	2	2	2	2	1	1	1	#NULL!	1	1	1	1	#NULL!
1.3929	114	344725	3	1	3	35.59	2	2	#NULL!	6	1	7	7	2	3	2	#NULL!	#NULL!	1	1	1	1	#NULL!
0.3393	114	344725	3	1	#NULL!	60.76	2	1	#NULL!	1	1	1	2	2	1	1	2	#NULL!	4	1	1	2	#NULL!
0.1267	114	344725	3	1	7	84.46	1	6	#NULL!	6	1	1	1	2	2	2	1	#NULL!	1	1	1	1	#NULL!
0.0851	114	344725	3	1	3	38.08	3	6	#NULL!	7	3	2	1	2	1	2	2	#NULL!	1	1	1	1	#NULL!
0.1267	114	344725	3	1	7	89.35	1	4	#NULL!	1	2	6	3	1	1	2	1	#NULL!	1	1	1	1	#NULL!
0.0851	114	344725	3	1	3	89.79	1	6	#NULL!	1	1	1	1	1	1	1	2	#NULL!	1	1	1	1	#NULL!
0.0851	114	344725	3	1	3	97.63	1	1	#NULL!	1	1	1	1	1	1	1	1	#NULL!	1	1	1	1	#NULL!
0.0851	114	344725	3	1	3	94.05	4	6	#NULL!	8	2	2	1	1	1	1	5	#NULL!	1	1	1	1	#NULL!
0.0851	114	344725	3	1	3	93.29	2	6	#NULL!	3	3	2	1	1	1	2	1	#NULL!	1	1	1	1	#NULL!
0.0851	114	344725	3	1	3	96.72	8	1	#NULL!	3	2	3	2	2	2	4	1	#NULL!	1	1	1	1	#NULL!
0.0851	114	344725	3	1	3	69.41	2	4	#NULL!	8	1	1	1	2	1	2	1	#NULL!	1	1	1	1	#NULL!
0.0851	114	344725	3	1	3	68.14	3	4	#NULL!	3	2	2	2	2	2	2	2	#NULL!	1	1	1	1	#NULL!
0.0851	114	344725	3	1	3	74.86	1	5	#NULL!	8	3	1	1	1	1	1	1	#NULL!	1	1	1	1	#NULL!
0.3393	114	344725	3	1	3	45.34	2	6	#NULL!	7	2	2	1	1	1	1	1	#NULL!	1	1	1	1	#NULL!
0.0851	114	344725	3	1	3	57.38	4	6	#NULL!	6	2	3	1	2	2	3	3	#NULL!	1	1	1	1	#NULL!
0.1267	114	344725	3	1	7	25.13	3	4	#NULL!	4	2	5	2	2	1	5	1	#NULL!	1	1	#NULL!	1	#NULL!
0.0851	114	344725	3	1	3	63.51	3	6	#NULL!	4	5	6	2	1	1	1	3	#NULL!	1	1	1	1	#NULL!
0.0851	114	344725	3	1	3	79.45	8	6	#NULL!	3	2	2	2	3	1	2	2	#NULL!	1	1	1	1	#NULL!
0.0851	114	344725	3	1	3	92.56	6	6	#NULL!	4	1	2	2	1	1	1	2	#NULL!	1	1	2	1	#NULL!
0.0851	114	344725	3	1	3	65.18	4	6	#NULL!	8	2	3	1	1	1	3	1	#NULL!	1	1	1	1	#NULL!
0.0851	114	344725	3	1	3	73.96	1	6	#NULL!	1	2	1	1	1	1	1	1	#NULL!	1	1	1	1	#NULL!
0.0851	114	344725	3	1	3	66.19	3	6	#NULL!	3	1	2	2	1	1	2	2	#NULL!	3	1	1	1	#NULL!
0.0851	114	344725	3	1	3	96.55	1	6	#NULL!	2	5	5	1	1	1	2	1	#NULL!	1	1	1	1	#NULL!
0.0851	114	344725	3	1	8	54.82	1	6	#NULL!	2	2	2	5	5	1	2	1	#NULL!	2	1	1	1	#NULL!
0.0851	114	344725	3	1	3	#NULL!	6	5	#NULL!	3	1	2	2	2	2	3	2	#NULL!	1	1	1	1	#NULL!
0.0851	114	344725	3	1	3	98.19	2	6	#NULL!	8	1	6	1	2	1	2	1	#NULL!	1	1	1	1	#NULL!
0.1267	114	344725	3	1	6	57.92	5	5	#NULL!	7	5	7	2	2	2	3	1	#NULL!	1	1	1	1	#NULL!
0.0851	114	344725	3	1	3	91.61	4	6	#NULL!	4	2	1	1	2	1	3	3	#NULL!	1	1	1	2	#NULL!
0.0851	114	344725	3	1	3	70.9	4	6	#NULL!	7	4	2	2	2	1	3	1	#NULL!	1	1	1	1	#NULL!
0.1267	114	344725	3	1	6	81.89	#NULL!	#NULL!	#NULL!	#NULL!	3	2	2	1	1	2	1	#NULL!	#NULL!	1	1	#NULL!	#NULL!
0.0851	114	344725	3	1	#NULL!	86.06	6	6	#NULL!	3	2	2	2	2	1	3	2	#NULL!	1	1	1	1	#NULL!
0.0851	114	344725	3	1	3	90.09	2	5	#NULL!	2	1	2	2	1	2	3	3	#NULL!	1	1	1	1	#NULL!
0.0851	114	344725	3	1	3	#NULL!	1	6	#NULL!	3	2	2	3	1	2	3	3	#NULL!	1	1	1	1	#NULL!
0.0851	114	344725	3	1	3	50.12	4	6	#NULL!	8	1	2	1	2	1	2	4	#NULL!	1	1	1	1	#NULL!
0.0851	114	344725	3	1	3	98.26	1	5	#NULL!	8	1	1	1	2	1	3	2	#NULL!	1	1	1	1	#NULL!
0.0851	114	344725	3	1	8	64.16	1	6	#NULL!	4	2	2	1	1	1	3	2	#NULL!	1	1	1	1	#NULL!
0.1267	114	344725	3	1	7	63.89	5	4	#NULL!	8	1	2	1	2	1	2	3	#NULL!	1	1	1	1	#NULL!
0.0851	114	344725	3	1	3	85.1	1	5	#NULL!	7	2	1	1	2	1	2	1	#NULL!	1	1	1	1	#NULL!
0.0851	114	344725	3	1	3	88.76	1	6	#NULL!	1	1	1	2	1	1	2	1	#NULL!	1	1	1	1	#NULL!
0.156	102	344154	3	1	8	69.55	1	5	#NULL!	2	4	2	2	2	1	2	2	#NULL!	3	1	6	4	#NULL!
0.2475	102	344154	3	1	5	79.61	7	3	#NULL!	5	2	5	2	2	3	4	2	#NULL!	2	1	1	1	#NULL!
0.2475	102	344154	3	1	5	22.67	3	6	#NULL!	3	1	1	1	1	1	1	2	#NULL!	1	1	1	1	#NULL!
0.2475	102	344154	3	1	5	#NULL!	4	6	#NULL!	5	7	3	1	2	2	2	1	#NULL!	1	1	1	1	#NULL!
0.2475	102	344154	3	1	5	17.86	8	5	#NULL!	6	3	5	3	3	2	5	2	#NULL!	1	1	1	1	#NULL!
0.0962	102	344154	3	1	4	61.53	8	3	#NULL!	4	3	3	2	2	2	3	3	#NULL!	3	1	2	2	#NULL!
0.2475	102	344154	3	1	5	76.51	6	3	#NULL!	8	1	4	3	2	1	2	3	#NULL!	1	1	1	1	#NULL!
0.2475	102	344154	3	1	5	56.9	5	5	#NULL!	6	1	5	2	1	2	3	2	#NULL!	1	1	1	1	#NULL!
0.1644	102	344154	3	1	5	57.38	6	3	#NULL!	2	#NULL!	1	1	1	2	2	2	#NULL!	3	1	3	2	#NULL!
0.156	102	344154	3	1	8	97.22	6	4	#NULL!	4	2	2	2	1	1	2	2	#NULL!	1	1	1	1	#NULL!
0.1313	102	344154	3	1	8	76.51	3	5	#NULL!	3	5	2	1	1	2	1	1	#NULL!	5	6	7	6	#NULL!
0.2475	102	344154	3	1	5	89	3	5	#NULL!	3	2	1	1	1	1	2	3	#NULL!	1	1	1	1	#NULL!
0.2475	102	344154	3	1	5	68.81	4	6	#NULL!	5	1	1	1	2	1	1	2	#NULL!	1	1	1	1	#NULL!
0.156	102	344154	3	1	3	98.37	1	3	#NULL!	2	3	1	1	2	1	2	3	#NULL!	1	1	#NULL!	1	#NULL!
0.156	102	344154	3	1	3	57.98	1	1	#NULL!	3	5	2	1	1	1	4	6	#NULL!	1	1	6	1	#NULL!
0.2475	102	344154	3	1	5	84.44	1	6	#NULL!	2	2	2	2	2	2	2	2	#NULL!	3	1	2	2	#NULL!
0.2475	102	344154	3	1	5	33.96	2	4	#NULL!	6	1	2	1	1	1	1	2	#NULL!	1	1	1	1	#NULL!
0.2475	102	344154	3	1	5	#NULL!	6	3	#NULL!	8	2	5	2	2	3	4	1	#NULL!	1	1	1	1	#NULL!
0.2475	102	344154	3	1	5	#NULL!	4	#NULL!	#NULL!	7	5	6	1	2	2	5	1	#NULL!	1	1	1	1	#NULL!
0.2475	102	344154	3	1	5	33.65	8	3	#NULL!	4	1	2	2	2	1	2	3	#NULL!	2	1	1	1	#NULL!
0.2475	102	344154	3	1	5	67.93	1	3	#NULL!	1	2	1	1	1	1	1	1	#NULL!	3	2	6	3	#NULL!
0.2323	102	344154	3	1	6	#NULL!	4	5	#NULL!	1	1	1	5	1	1	4	6	#NULL!	1	1	1	1	#NULL!
0.2323	102	344154	3	1	6	#NULL!	4	5	#NULL!	1	1	1	5	1	1	4	6	#NULL!	1	1	1	1	#NULL!
0.2475	102	344154	3	1	5	90.26	1	5	#NULL!	3	1	2	1	1	1	2	2	#NULL!	1	1	1	1	#NULL!
0.2323	102	344154	3	1	6	99.48	1	3	#NULL!	2	1	2	2	1	1	1	1	#NULL!	1	1	1	1	#NULL!
0.156	102	344154	3	1	3	95.39	1	1	#NULL!	1	1	1	#NULL!	#NULL!	1	1	1	#NULL!	1	1	4	1	#NULL!
0.2323	102	344154	3	1	7	84.39	3	6	#NULL!	4	1	1	1	2	1	1	2	#NULL!	1	1	1	1	#NULL!
0.2323	102	344154	3	1	7	44.97	2	6	#NULL!	5	1	1	1	1	1	1	2	#NULL!	1	1	1	1	#NULL!
0.2475	102	344154	3	1	5	66.25	8	6	#NULL!	2	2	3	1	2	1	2	3	#NULL!	1	1	#NULL!	1	#NULL!
0.156	102	344154	3	1	3	70.75	#NULL!	5	#NULL!	8	6	2	5	5	1	2	3	#NULL!	4	2	#NULL!	1	#NULL!
0.2323	102	344154	3	1	6	32.5	1	6	#NULL!	5	1	1	1	1	1	2	2	#NULL!	1	1	1	1	#NULL!
0.2475	102	344154	3	1	5	68.81	2	5	#NULL!	4	2	2	2	1	2	2	3	#NULL!	1	1	1	1	#NULL!
0.2323	102	344154	3	1	#NULL!	#NULL!	8	5	#NULL!	1	3	1	2	2	1	3	2	#NULL!	1	1	1	1	#NULL!
0.156	102	344154	3	1	3	98.13	5	6	#NULL!	3	1	2	1	1	1	1	3	#NULL!	1	1	1	1	#NULL!
0.156	102	344154	3	1	3	76.51	2	3	#NULL!	4	2	2	4	1	1	2	4	#NULL!	1	1	3	1	#NULL!
0.0962	102	344154	3	1	2	17.94	1	4	#NULL!	1	1	3	1	2	1	4	1	#NULL!	1	1	1	1	#NULL!
0.2323	102	344154	3	1	6	45.88	4	5	#NULL!	3	2	2	2	2	1	5	2	#NULL!	1	1	1	1	#NULL!
0.2475	102	344154	3	1	5	4.43	5	3	#NULL!	4	2	3	3	2	2	3	1	#NULL!	1	1	1	1	#NULL!
0.2475	102	344154	3	1	5	89.55	8	5	#NULL!	3	1	5	2	1	1	5	1	#NULL!	1	1	1	1	#NULL!
0.2475	102	344154	3	1	5	56.71	8	6	#NULL!	8	2	2	1	2	3	2	2	#NULL!	1	1	1	1	#NULL!
0.156	102	344154	3	1	8	74.86	6	6	#NULL!	4	2	2	2	1	1	2	1	#NULL!	1	1	1	1	#NULL!
0.2475	102	344154	3	1	5	38.08	5	#NULL!	#NULL!	8	5	6	1	1	1	3	1	#NULL!	1	1	1	1	#NULL!
0.2323	102	344154	3	1	7	71.83	8	5	#NULL!	8	1	5	1	1	1	7	1	#NULL!	1	1	1	1	#NULL!
0.2475	102	344154	3	1	5	74.29	2	5	#NULL!	2	2	1	1	2	1	1	#NULL!	#NULL!	1	1	1	1	#NULL!
0.2475	102	344154	3	1	5	33.03	8	2	#NULL!	8	2	5	4	2	2	4	1	#NULL!	1	1	1	1	#NULL!
0.2475	102	344154	3	1	5	91.66	1	1	#NULL!	8	1	4	1	2	2	4	1	#NULL!	1	1	1	1	#NULL!
0.2323	102	344154	3	1	7	#NULL!	1	2	#NULL!	1	2	2	2	1	1	2	2	#NULL!	1	1	1	1	#NULL!
0.2475	102	344154	3	1	5	38.08	7	4	#NULL!	8	2	4	2	1	2	2	3	#NULL!	1	1	1	1	#NULL!
0.2475	102	344154	3	1	5	66.25	5	3	#NULL!	3	1	3	1	1	2	2	1	#NULL!	1	1	1	1	#NULL!
0.2475	102	344154	3	1	5	6.85	8	#NULL!	#NULL!	8	2	2	2	1	4	5	2	#NULL!	1	1	1	1	#NULL!
0.156	102	344154	3	1	3	12.77	1	6	#NULL!	8	1	3	1	1	1	1	1	#NULL!	1	1	1	1	#NULL!
0.0962	102	344154	3	1	2	20.84	4	6	#NULL!	8	1	1	1	2	2	2	2	#NULL!	1	1	1	1	#NULL!
0.2475	102	344154	3	1	5	49.04	6	4	#NULL!	8	1	4	1	1	2	2	1	#NULL!	1	1	1	1	#NULL!
0.2475	102	344154	3	1	5	89.79	1	6	#NULL!	1	1	1	2	3	1	2	1	#NULL!	1	1	1	1	#NULL!
0.2475	102	344154	3	1	5	45.88	7	3	#NULL!	6	1	4	1	2	1	4	1	#NULL!	1	1	1	1	#NULL!
0.156	102	344154	3	1	3	#NULL!	2	6	#NULL!	2	3	1	1	1	1	1	1	#NULL!	1	1	1	1	#NULL!
0.2475	102	344154	3	1	5	3.37	5	4	#NULL!	7	2	5	2	1	1	2	4	#NULL!	1	1	1	1	#NULL!
0.2475	102	344154	3	1	5	95.39	4	4	#NULL!	3	1	5	2	3	2	4	1	#NULL!	2	2	6	2	#NULL!
0.2475	102	344154	3	1	5	42.99	7	3	#NULL!	8	1	3	2	2	2	3	1	#NULL!	1	1	1	1	#NULL!
0.156	102	344154	3	1	3	10	3	4	#NULL!	7	3	3	2	2	1	2	2	#NULL!	1	1	1	1	#NULL!
0.2475	102	344154	3	1	5	69.55	7	3	#NULL!	7	4	4	3	2	2	4	1	#NULL!	1	1	1	1	#NULL!
0.2475	102	344154	3	1	5	93.29	3	#NULL!	#NULL!	1	2	1	2	1	2	3	2	#NULL!	1	1	1	1	#NULL!
0.156	102	344154	3	1	3	81.63	1	1	#NULL!	1	2	1	1	1	1	1	1	#NULL!	1	1	1	1	#NULL!
0.2475	102	344154	3	1	5	35.49	8	6	#NULL!	6	1	2	2	1	1	2	3	#NULL!	1	1	1	1	#NULL!
2.1659	114	351012	3	1	6	#NULL!	3	6	#NULL!	2	1	2	2	1	1	1	7	#NULL!	1	1	1	1	#NULL!
1.454	114	351012	3	1	3	96.45	6	6	#NULL!	1	2	2	1	3	1	1	2	#NULL!	1	#NULL!	5	2	#NULL!
1.454	114	351012	3	1	3	80.59	#NULL!	#NULL!	#NULL!	#NULL!	#NULL!	#NULL!	#NULL!	#NULL!	#NULL!	#NULL!	#NULL!	#NULL!	1	1	1	#NULL!	#NULL!
0.8618	114	351012	3	1	3	98.81	3	6	#NULL!	1	5	5	1	1	1	4	7	#NULL!	1	1	1	1	#NULL!
0.8618	114	351012	3	1	3	23.42	6	1	#NULL!	1	2	3	1	2	1	2	2	#NULL!	1	1	2	2	#NULL!
0.8618	114	351012	3	1	3	91.13	#NULL!	#NULL!	#NULL!	#NULL!	2	#NULL!	#NULL!	#NULL!	#NULL!	#NULL!	#NULL!	#NULL!	1	1	1	1	#NULL!
0.8618	114	351012	3	1	3	63.89	3	6	#NULL!	3	3	2	2	1	1	2	1	#NULL!	1	1	1	1	#NULL!
0.8618	114	351012	3	1	3	88.15	#NULL!	#NULL!	#NULL!	#NULL!	#NULL!	#NULL!	#NULL!	#NULL!	#NULL!	#NULL!	#NULL!	#NULL!	#NULL!	1	2	#NULL!	#NULL!
0.8618	114	351012	3	1	3	45.34	1	6	#NULL!	4	#NULL!	7	2	2	1	2	1	#NULL!	1	1	1	1	#NULL!
0.9234	102	401466	3	1	3	84.92	8	6	5	6	3	3	1	1	1	4	1	4	1	1	1	1	#NULL!
1.3756	102	401466	3	1	7	55.25	8	5	5	1	3	5	1	1	1	1	5	2	2	1	2	1	#NULL!
1.4657	102	401466	3	1	5	25.59	7	5	4	7	2	6	2	2	2	3	3	3	2	1	1	1	#NULL!
1.3756	102	401466	3	1	6	60.76	5	4	4	3	1	1	1	2	1	2	2	1	1	1	1	1	#NULL!
0.9234	102	401466	3	1	3	74.86	3	3	3	4	3	2	1	1	1	1	4	2	1	1	1	1	#NULL!
0.5696	102	401466	3	1	8	94.32	4	5	2	5	1	3	2	1	1	3	1	2	1	1	1	1	#NULL!
0.5696	102	401466	3	1	8	28.97	8	5	4	5	3	2	1	2	1	2	2	2	3	#NULL!	#NULL!	2	#NULL!
0.9234	102	401466	3	1	8	92.18	3	6	5	8	3	2	1	1	1	1	2	2	2	1	1	3	#NULL!
0.9234	102	401466	3	1	3	73.96	6	6	#NULL!	1	2	1	1	1	1	2	5	1	1	1	1	1	#NULL!
0.9234	102	401466	3	1	3	91.77	3	6	7	1	2	1	2	2	1	1	3	1	1	1	2	4	#NULL!
1.4657	102	401466	3	1	5	88.76	8	1	6	3	2	1	1	1	1	1	2	1	1	1	1	1	#NULL!
0.9234	102	401466	3	1	3	89.2	2	6	2	5	3	3	2	2	1	2	4	1	1	1	1	6	#NULL!
1.3756	102	401466	3	1	7	96.97	8	4	4	4	2	2	2	3	1	6	2	1	1	1	1	1	#NULL!
0.9234	102	401466	3	1	3	76.17	1	1	5	7	2	1	1	2	1	1	2	2	1	1	7	4	#NULL!
0.9234	102	401466	3	1	3	97.57	1	6	1	1	1	1	1	1	1	1	2	1	1	1	1	1	#NULL!
0.9234	102	401466	3	1	3	81.63	1	6	1	8	3	5	3	1	1	3	3	1	1	1	4	6	#NULL!
0.9234	102	401466	3	1	3	97.55	5	6	4	2	7	2	2	2	1	1	6	1	1	1	1	1	#NULL!
0.7438	203	457988	3	1	5	45.88	8	6	1	1	#NULL!	2	#NULL!	#NULL!	#NULL!	#NULL!	1	2	3	1	1	1	1
0.7438	203	457988	3	1	8	10.11	2	3	5	6	#NULL!	1	#NULL!	#NULL!	#NULL!	#NULL!	1	3	1	1	1	1	1
1.0405	203	457988	3	1	6	90.14	5	4	3	3	#NULL!	2	#NULL!	#NULL!	#NULL!	#NULL!	3	2	2	1	5	1	1
0.6981	203	457988	3	1	7	#NULL!	8	5	4	3	#NULL!	4	#NULL!	#NULL!	#NULL!	#NULL!	1	1	#NULL!	1	1	1	1
0.6981	203	457988	3	1	7	91.61	4	3	3	3	#NULL!	7	#NULL!	#NULL!	#NULL!	#NULL!	1	1	1	1	1	1	1
0.6981	203	457988	3	1	7	98.38	2	2	3	1	#NULL!	6	#NULL!	#NULL!	#NULL!	#NULL!	2	5	1	1	1	1	1
0.7438	203	457988	3	1	5	#NULL!	8	5	5	3	#NULL!	3	#NULL!	#NULL!	#NULL!	#NULL!	2	2	1	1	1	1	1
0.7438	203	457988	3	1	5	13.92	8	6	1	1	#NULL!	1	#NULL!	#NULL!	#NULL!	#NULL!	4	2	#NULL!	3	5	1	1
0.6981	203	457988	3	1	7	17.86	8	5	3	2	#NULL!	1	#NULL!	#NULL!	#NULL!	#NULL!	2	1	1	1	1	1	1
0.7438	203	457988	3	1	5	95.74	3	4	6	5	#NULL!	1	#NULL!	#NULL!	#NULL!	#NULL!	5	1	1	1	1	1	1
0.6981	203	457988	3	1	7	69.55	6	4	3	6	#NULL!	5	#NULL!	#NULL!	#NULL!	#NULL!	3	2	1	1	1	1	1
0.6981	203	457988	3	1	7	38.08	8	6	4	6	#NULL!	4	#NULL!	#NULL!	#NULL!	#NULL!	2	2	#NULL!	1	1	1	1
0.7438	203	457988	3	1	5	#NULL!	6	6	4	3	#NULL!	3	#NULL!	#NULL!	#NULL!	#NULL!	2	2	1	1	1	1	1
0.7438	203	457988	3	1	5	65.42	6	6	4	6	#NULL!	3	#NULL!	#NULL!	#NULL!	#NULL!	1	7	1	1	1	1	1
0.7438	203	457988	3	1	5	81.81	8	3	3	3	#NULL!	4	#NULL!	#NULL!	#NULL!	#NULL!	2	2	1	1	1	1	1
0.7438	203	457988	3	1	5	97.28	8	4	1	3	#NULL!	#NULL!	#NULL!	#NULL!	#NULL!	#NULL!	2	1	#NULL!	1	#NULL!	3	1
0.7438	203	457988	3	1	5	57.92	8	3	4	4	#NULL!	5	#NULL!	#NULL!	#NULL!	#NULL!	3	1	6	5	5	1	1
0.7438	203	457988	3	1	5	78.27	8	5	5	6	#NULL!	4	#NULL!	#NULL!	#NULL!	#NULL!	2	2	1	1	1	1	1
3.0681	203	457988	3	1	5	77.42	8	4	2	2	#NULL!	5	#NULL!	#NULL!	#NULL!	#NULL!	2	7	1	1	1	1	1
1.4127	102	530145	3	1	7	84.39	4	6	4	6	2	5	1	2	3	4	2	#NULL!	1	1	1	1	#NULL!
0.9483	102	530145	3	1	8	97.08	3	6	4	3	6	1	1	2	2	2	3	#NULL!	1	1	1	1	#NULL!
1.5053	102	530145	3	1	5	44.97	5	4	4	1	1	3	4	2	1	5	1	#NULL!	1	1	1	1	#NULL!
0.7986	102	530145	3	1	1	95.76	6	6	6	5	3	2	2	2	1	3	4	#NULL!	1	1	2	1	#NULL!
1.5053	102	530145	3	1	5	31.42	8	4	4	3	2	3	1	1	2	2	1	#NULL!	1	1	1	1	#NULL!
1.5053	102	530145	3	1	5	66.05	3	6	2	1	2	2	2	1	2	2	4	#NULL!	2	1	1	1	#NULL!
0.9483	102	530145	3	1	3	22.13	3	6	1	1	1	7	6	4	1	7	7	#NULL!	1	1	1	1	#NULL!
0.7986	102	530145	3	1	1	99.48	4	6	3	8	1	2	2	2	1	4	2	#NULL!	1	1	1	1	#NULL!
0.7986	102	530145	3	1	1	98.93	3	5	5	1	1	1	2	3	1	2	5	#NULL!	1	1	1	1	#NULL!
0.9483	102	530145	3	1	8	96.19	6	6	1	1	6	5	2	4	5	4	5	#NULL!	1	1	1	1	#NULL!
1.5053	102	530145	3	1	8	23.15	3	3	5	4	2	3	2	1	1	3	2	#NULL!	1	1	1	1	#NULL!
1.5053	102	530145	3	1	5	17.94	7	4	4	8	1	5	1	1	1	5	1	#NULL!	1	1	1	1	#NULL!
0.7986	102	530145	3	1	1	45.34	4	5	3	4	2	3	2	2	2	4	2	#NULL!	1	1	1	1	#NULL!
1.5053	102	530145	3	1	5	#NULL!	1	5	3	5	3	2	1	2	1	3	1	#NULL!	1	1	1	1	#NULL!
0.9483	102	530145	3	1	8	90.9	5	5	5	5	2	3	2	2	1	1	1	#NULL!	1	1	1	1	#NULL!
1.5053	102	530145	3	1	8	67.86	6	4	6	6	1	3	2	3	1	3	3	#NULL!	1	1	1	1	#NULL!
1.4127	102	530145	3	1	7	86.95	2	5	3	1	1	6	2	2	2	3	1	#NULL!	1	1	1	1	#NULL!
1.5053	102	530145	3	1	5	83.22	6	4	3	1	2	2	1	2	1	1	6	#NULL!	1	1	1	1	#NULL!
1.5053	102	530145	3	1	5	42.99	6	4	2	3	2	2	2	1	1	4	2	#NULL!	1	1	1	1	#NULL!
0.9483	102	530145	3	1	3	98	1	6	2	3	3	2	1	2	1	3	3	#NULL!	#NULL!	4	#NULL!	2	#NULL!
1.5227	113	530417	3	1	3	#NULL!	3	3	1	3	1	2	2	3	1	1	1	#NULL!	1	1	1	1	#NULL!
1.5227	113	530417	3	1	3	92.71	1	6	3	1	7	4	2	1	1	1	1	#NULL!	1	1	1	3	#NULL!
2.2683	113	530417	3	1	7	92.77	1	6	7	1	2	1	1	1	1	3	1	#NULL!	1	1	1	1	#NULL!
2.2683	113	530417	3	1	7	27.52	5	4	3	8	3	3	1	2	1	1	2	#NULL!	1	1	1	1	#NULL!
2.2683	113	530417	3	1	7	96.25	1	4	3	2	1	1	1	1	1	1	2	#NULL!	1	1	1	1	#NULL!
1.5227	113	530417	3	1	3	89.83	1	5	4	3	1	3	2	1	2	3	7	#NULL!	1	1	1	1	#NULL!
3.2174	113	530417	3	1	3	#NULL!	1	6	5	8	2	3	1	1	1	1	2	#NULL!	1	1	1	1	#NULL!
0.8503	113	530417	3	1	5	#NULL!	#NULL!	6	2	1	#NULL!	4	2	#NULL!	#NULL!	#NULL!	#NULL!	#NULL!	#NULL!	1	1	1	#NULL!
0.5357	113	530417	3	1	8	83.22	8	3	#NULL!	3	3	2	1	1	2	3	4	#NULL!	1	1	1	1	#NULL!
0.5357	113	530417	3	1	3	#NULL!	#NULL!	#NULL!	#NULL!	2	3	3	2	#NULL!	1	2	7	#NULL!	2	1	1	2	#NULL!
0.798	113	530417	3	1	6	#NULL!	#NULL!	#NULL!	#NULL!	#NULL!	1	4	2	1	1	5	#NULL!	#NULL!	#NULL!	1	1	1	#NULL!
0.5357	113	530417	3	1	3	86.06	1	6	2	3	2	2	1	2	1	2	2	#NULL!	1	1	1	1	#NULL!
0.798	113	530417	3	1	6	84.39	1	5	5	2	3	2	1	1	1	1	2	#NULL!	1	1	1	1	#NULL!
0.3304	113	530417	3	1	2	67.86	1	4	1	3	2	4	1	1	1	3	3	#NULL!	#NULL!	1	1	#NULL!	#NULL!
0.8503	113	530417	3	1	5	#NULL!	6	6	2	1	2	2	2	2	2	2	2	#NULL!	1	1	1	1	#NULL!
0.798	113	530417	3	1	6	97.24	6	4	#NULL!	4	3	5	2	2	2	3	3	#NULL!	#NULL!	1	#NULL!	4	#NULL!
0.5357	113	530417	3	1	3	#NULL!	3	6	2	1	2	2	1	1	1	1	2	#NULL!	1	1	1	1	#NULL!
0.798	113	530417	3	1	6	63.89	3	6	5	3	1	3	2	2	1	3	2	#NULL!	1	1	3	#NULL!	#NULL!
0.798	113	530417	3	1	6	#NULL!	3	5	2	2	2	3	4	2	2	4	2	#NULL!	1	1	1	1	#NULL!
0.5357	113	530417	3	1	8	0.62	#NULL!	#NULL!	#NULL!	#NULL!	#NULL!	#NULL!	#NULL!	#NULL!	#NULL!	#NULL!	#NULL!	#NULL!	1	1	1	1	#NULL!
1.2208	113	530571	3	1	6	#NULL!	1	3	4	3	1	2	2	2	2	2	2	#NULL!	#NULL!	1	1	1	#NULL!
1.2208	113	530571	3	1	6	#NULL!	4	4	3	1	3	3	1	2	2	2	2	#NULL!	1	1	4	1	#NULL!
0.8195	113	530571	3	1	8	95.5	5	6	4	8	1	2	2	2	3	2	3	#NULL!	1	1	1	1	#NULL!
0.5055	113	530571	3	1	2	76.45	3	3	3	2	3	4	2	1	1	2	1	#NULL!	1	1	1	1	#NULL!
1.2208	113	530571	3	1	6	95.36	5	6	2	1	1	2	1	1	1	3	2	#NULL!	1	1	1	1	#NULL!
1.2208	113	530571	3	1	7	#NULL!	1	2	1	2	4	2	3	4	2	6	4	#NULL!	1	1	1	1	#NULL!
0.8195	113	530571	3	1	3	97.28	2	6	4	1	1	2	2	1	1	3	2	#NULL!	1	1	1	1	#NULL!
1.2208	113	530571	3	1	6	#NULL!	1	4	5	1	1	2	1	1	1	3	2	#NULL!	1	1	1	1	#NULL!
0.8195	113	530571	3	1	3	98.56	8	6	1	3	3	3	2	2	1	3	2	#NULL!	1	1	3	2	#NULL!
1.2208	113	530571	3	1	6	#NULL!	1	6	3	1	1	1	1	1	1	1	2	#NULL!	1	1	1	1	#NULL!
0.8195	113	530571	3	1	#NULL!	#NULL!	2	3	1	8	#NULL!	#NULL!	7	#NULL!	#NULL!	2	7	#NULL!	1	1	1	1	#NULL!
0.8195	113	530571	3	1	8	90.26	2	6	1	1	1	1	1	1	1	1	1	#NULL!	1	1	1	1	#NULL!
0.4047	114	602300	3	1	3	#NULL!	#NULL!	#NULL!	#NULL!	#NULL!	#NULL!	#NULL!	#NULL!	#NULL!	#NULL!	#NULL!	#NULL!	#NULL!	#NULL!	1	1	#NULL!	#NULL!
0.4047	114	602300	3	1	3	#NULL!	1	6	2	1	1	2	1	1	1	3	1	1	1	1	1	1	#NULL!
0.4047	114	602300	3	1	3	#NULL!	#NULL!	#NULL!	#NULL!	#NULL!	#NULL!	#NULL!	#NULL!	#NULL!	#NULL!	#NULL!	#NULL!	#NULL!	1	1	#NULL!	5	#NULL!
0.4047	114	602300	3	1	8	#NULL!	8	6	2	3	1	2	3	3	2	2	7	2	3	1	5	6	#NULL!
0.4047	114	602300	3	1	#NULL!	#NULL!	3	5	1	1	2	2	1	1	2	1	2	2	1	1	1	1	#NULL!
0.4047	114	602300	3	1	3	#NULL!	3	6	1	8	7	2	2	2	1	3	3	2	1	1	1	1	#NULL!
0.4047	114	602300	3	1	3	22.13	1	6	2	3	6	1	2	1	1	1	2	2	1	1	#NULL!	1	#NULL!
0.4047	114	602300	3	1	3	87.35	3	6	5	1	1	2	1	1	1	2	2	2	1	1	1	1	#NULL!
0.4047	114	602300	3	1	#NULL!	#NULL!	#NULL!	#NULL!	#NULL!	#NULL!	#NULL!	#NULL!	#NULL!	#NULL!	#NULL!	#NULL!	#NULL!	#NULL!	1	1	1	1	#NULL!
0.3408	114	602300	3	1	8	57.44	2	3	3	1	5	7	1	2	1	2	1	1	#NULL!	1	2	#NULL!	#NULL!
1.6154	214	87643	3	1	8	39.53	6	6	3	#NULL!	#NULL!	#NULL!	#NULL!	#NULL!	#NULL!	#NULL!	#NULL!	#NULL!	2	1	1	1	#NULL!
1.0177	214	87643	3	1	3	#NULL!	#NULL!	6	5	#NULL!	#NULL!	#NULL!	#NULL!	#NULL!	#NULL!	#NULL!	#NULL!	#NULL!	1	1	1	1	#NULL!
1.5161	214	87643	3	1	6	91.21	6	6	4	#NULL!	#NULL!	#NULL!	#NULL!	#NULL!	#NULL!	#NULL!	#NULL!	#NULL!	1	1	1	1	#NULL!
1.5161	214	87643	3	1	6	69.5	6	6	2	#NULL!	#NULL!	#NULL!	#NULL!	#NULL!	#NULL!	#NULL!	#NULL!	#NULL!	1	1	1	1	#NULL!
1.5161	214	87643	3	1	#NULL!	59.82	5	3	1	#NULL!	#NULL!	#NULL!	#NULL!	#NULL!	#NULL!	#NULL!	#NULL!	#NULL!	1	1	1	1	#NULL!
0.6278	214	87643	3	1	4	51.76	2	1	2	#NULL!	#NULL!	#NULL!	#NULL!	#NULL!	#NULL!	#NULL!	#NULL!	#NULL!	2	1	3	1	#NULL!
1.5161	214	87643	3	1	7	79.08	1	6	4	#NULL!	#NULL!	#NULL!	#NULL!	#NULL!	#NULL!	#NULL!	#NULL!	#NULL!	2	1	1	1	#NULL!
0.6278	214	87643	3	1	4	2.24	5	5	4	#NULL!	#NULL!	#NULL!	#NULL!	#NULL!	#NULL!	#NULL!	#NULL!	#NULL!	1	1	1	1	#NULL!
1.6154	214	87643	3	1	#NULL!	62.14	1	3	4	#NULL!	#NULL!	#NULL!	#NULL!	#NULL!	#NULL!	#NULL!	#NULL!	#NULL!	1	1	2	1	#NULL!
1.5161	214	87643	3	1	7	94.25	2	5	3	#NULL!	#NULL!	#NULL!	#NULL!	#NULL!	#NULL!	#NULL!	#NULL!	#NULL!	2	2	4	3	#NULL!
1.0177	214	87643	3	1	3	63.89	4	6	4	#NULL!	#NULL!	#NULL!	#NULL!	#NULL!	#NULL!	#NULL!	#NULL!	#NULL!	1	1	1	1	#NULL!
0.6278	214	87643	3	1	2	88.37	3	6	4	#NULL!	#NULL!	#NULL!	#NULL!	#NULL!	#NULL!	#NULL!	#NULL!	#NULL!	1	1	1	1	#NULL!
0.6278	214	87643	3	1	2	51.76	7	6	4	#NULL!	#NULL!	#NULL!	#NULL!	#NULL!	#NULL!	#NULL!	#NULL!	#NULL!	2	1	1	1	#NULL!
0.6278	214	87643	3	1	2	39.53	4	6	3	#NULL!	#NULL!	#NULL!	#NULL!	#NULL!	#NULL!	#NULL!	#NULL!	#NULL!	1	1	1	1	#NULL!
0.6278	214	87643	3	1	2	55.07	6	6	3	#NULL!	#NULL!	#NULL!	#NULL!	#NULL!	#NULL!	#NULL!	#NULL!	#NULL!	2	1	1	1	#NULL!
0.6278	214	87643	3	1	2	91.77	3	6	5	#NULL!	#NULL!	#NULL!	#NULL!	#NULL!	#NULL!	#NULL!	#NULL!	#NULL!	1	1	1	1	#NULL!
0.6278	214	87643	3	1	2	37.93	2	3	3	#NULL!	#NULL!	#NULL!	#NULL!	#NULL!	#NULL!	#NULL!	#NULL!	#NULL!	1	1	1	1	#NULL!
0.6278	214	87643	3	1	2	42.75	7	5	2	#NULL!	#NULL!	#NULL!	#NULL!	#NULL!	#NULL!	#NULL!	#NULL!	#NULL!	2	1	5	5	#NULL!
1.5161	214	87643	3	1	7	72.77	7	6	4	#NULL!	#NULL!	#NULL!	#NULL!	#NULL!	#NULL!	#NULL!	#NULL!	#NULL!	1	1	1	1	#NULL!
0.6278	214	87643	3	1	2	#NULL!	5	2	4	#NULL!	#NULL!	#NULL!	#NULL!	#NULL!	#NULL!	#NULL!	#NULL!	#NULL!	1	1	1	1	#NULL!
1.0177	214	87643	3	1	8	63.47	1	5	4	#NULL!	#NULL!	#NULL!	#NULL!	#NULL!	#NULL!	#NULL!	#NULL!	#NULL!	1	1	1	1	#NULL!
1.5161	214	87643	3	1	7	93.19	8	5	5	#NULL!	#NULL!	#NULL!	#NULL!	#NULL!	#NULL!	#NULL!	#NULL!	#NULL!	1	1	1	1	#NULL!
1.5161	214	87643	3	1	7	56.92	6	5	4	#NULL!	#NULL!	#NULL!	#NULL!	#NULL!	#NULL!	#NULL!	#NULL!	#NULL!	1	1	2	1	#NULL!
1.5161	214	87643	3	1	#NULL!	15.69	4	3	5	#NULL!	#NULL!	#NULL!	#NULL!	#NULL!	#NULL!	#NULL!	#NULL!	#NULL!	1	1	1	1	#NULL!
0.6278	214	87643	3	1	2	71.06	8	6	4	#NULL!	#NULL!	#NULL!	#NULL!	#NULL!	#NULL!	#NULL!	#NULL!	#NULL!	1	1	1	1	#NULL!
1.0177	214	87643	3	1	8	87.35	6	6	2	#NULL!	#NULL!	#NULL!	#NULL!	#NULL!	#NULL!	#NULL!	#NULL!	#NULL!	1	1	1	1	#NULL!
1.6154	214	87643	3	1	8	9.05	7	6	3	#NULL!	#NULL!	#NULL!	#NULL!	#NULL!	#NULL!	#NULL!	#NULL!	#NULL!	1	1	1	1	#NULL!
1.6154	214	87643	3	1	5	50.12	8	4	3	#NULL!	#NULL!	#NULL!	#NULL!	#NULL!	#NULL!	#NULL!	#NULL!	#NULL!	1	1	1	1	#NULL!
1.5161	214	87643	3	1	7	85.36	5	5	3	#NULL!	#NULL!	#NULL!	#NULL!	#NULL!	#NULL!	#NULL!	#NULL!	#NULL!	2	1	1	1	#NULL!
0.6278	214	87643	3	1	2	63.89	1	6	2	#NULL!	#NULL!	#NULL!	#NULL!	#NULL!	#NULL!	#NULL!	#NULL!	#NULL!	1	1	6	3	#NULL!
1.0177	214	87643	3	1	3	56.83	6	6	4	#NULL!	#NULL!	#NULL!	#NULL!	#NULL!	#NULL!	#NULL!	#NULL!	#NULL!	1	1	4	1	#NULL!
0.6278	214	87643	3	1	#NULL!	91.66	4	6	3	#NULL!	#NULL!	#NULL!	#NULL!	#NULL!	#NULL!	#NULL!	#NULL!	#NULL!	1	1	1	1	#NULL!
0.6278	214	87643	3	1	2	#NULL!	1	5	6	#NULL!	#NULL!	#NULL!	#NULL!	#NULL!	#NULL!	#NULL!	#NULL!	#NULL!	1	1	1	1	#NULL!
0.6278	214	87643	3	1	8	26.62	7	4	2	#NULL!	#NULL!	#NULL!	#NULL!	#NULL!	#NULL!	#NULL!	#NULL!	#NULL!	2	1	1	2	#NULL!
1.5161	214	87643	3	1	7	10.71	6	4	4	#NULL!	#NULL!	#NULL!	#NULL!	#NULL!	#NULL!	#NULL!	#NULL!	#NULL!	1	1	1	1	#NULL!
0.4477	104	674081	3	1	3	43.23	1	5	5	2	1	2	1	2	2	2	#NULL!	2	1	1	1	1	#NULL!
0.4477	104	674081	3	1	3	48.22	3	6	4	1	1	1	1	1	1	1	#NULL!	1	2	1	#NULL!	1	#NULL!
0.4477	104	674081	3	1	3	80.74	1	1	1	1	2	2	1	2	1	1	#NULL!	2	2	1	1	4	#NULL!
0.4477	104	674081	3	1	3	96.28	6	1	7	6	1	2	2	1	1	2	#NULL!	2	1	1	1	1	#NULL!
0.4477	104	674081	3	1	3	75.68	8	6	1	5	6	1	1	2	1	1	#NULL!	1	1	1	1	1	#NULL!
0.4477	104	674081	3	1	3	81.38	1	6	7	5	2	2	1	2	1	2	#NULL!	1	1	1	1	1	#NULL!
0.4477	104	674081	3	1	8	95.93	3	5	6	1	3	3	1	2	1	2	#NULL!	1	1	1	1	1	#NULL!
0.4477	104	674081	3	1	3	92.94	2	6	5	3	4	2	1	1	1	1	#NULL!	1	2	1	#NULL!	1	#NULL!
0.4477	104	674081	3	1	3	62.14	8	6	4	4	6	1	1	1	1	1	#NULL!	1	2	1	1	1	#NULL!
0.7709	202	729986	3	1	8	25.59	4	6	4	1	4	2	1	#NULL!	#NULL!	#NULL!	3	#NULL!	#NULL!	1	7	1	1
1.2237	202	729986	3	1	5	74.97	4	6	4	1	3	2	1	#NULL!	#NULL!	#NULL!	5	#NULL!	2	1	1	1	1
1.2237	202	729986	3	1	5	63.46	3	6	3	4	3	2	1	#NULL!	#NULL!	#NULL!	1	#NULL!	1	1	1	1	1
1.1484	202	729986	3	1	7	43.07	4	6	2	1	2	1	1	#NULL!	#NULL!	#NULL!	3	#NULL!	1	1	2	1	2
1.2237	202	729986	3	1	5	68.81	3	1	2	3	1	2	2	#NULL!	#NULL!	#NULL!	2	#NULL!	2	1	1	1	1
1.2237	202	729986	3	1	5	83.33	4	6	3	1	1	2	1	#NULL!	#NULL!	#NULL!	1	#NULL!	1	1	1	1	1
1.2237	202	729986	3	1	5	97.34	5	6	5	8	2	2	2	#NULL!	#NULL!	#NULL!	2	#NULL!	1	1	1	1	1
1.2237	202	729986	3	1	8	99.32	4	4	2	1	2	3	2	#NULL!	#NULL!	#NULL!	4	#NULL!	1	1	1	1	1
1.2237	202	729986	3	1	5	99.2	5	4	1	1	1	2	4	#NULL!	#NULL!	#NULL!	4	#NULL!	3	1	1	1	1
1.2237	202	729986	3	1	5	99.39	5	6	4	2	2	2	1	#NULL!	#NULL!	#NULL!	2	#NULL!	1	1	1	1	1
1.2237	202	729986	3	1	5	#NULL!	2	6	3	3	5	3	2	#NULL!	#NULL!	#NULL!	1	#NULL!	1	1	1	1	1
1.2237	202	729986	3	1	5	#NULL!	#NULL!	#NULL!	#NULL!	#NULL!	#NULL!	#NULL!	4	#NULL!	#NULL!	#NULL!	#NULL!	#NULL!	1	1	1	1	1
1.2237	202	729986	3	1	5	38.08	1	2	2	1	1	1	3	#NULL!	#NULL!	#NULL!	1	#NULL!	1	1	1	1	1
1.2237	202	729986	3	1	5	40.55	1	6	5	5	1	1	1	#NULL!	#NULL!	#NULL!	1	#NULL!	1	1	1	1	1
1.2237	202	729986	3	1	5	45.34	8	5	2	7	3	5	2	#NULL!	#NULL!	#NULL!	2	#NULL!	1	1	1	1	1
1.2237	202	729986	3	1	5	63.51	6	3	5	8	4	4	3	#NULL!	#NULL!	#NULL!	1	#NULL!	1	1	1	1	1
1.2237	202	729986	3	1	5	93.4	5	4	1	2	3	2	1	#NULL!	#NULL!	#NULL!	2	#NULL!	1	1	1	1	1
1.2237	202	729986	3	1	5	86.58	8	3	5	4	2	5	2	#NULL!	#NULL!	#NULL!	1	#NULL!	1	1	1	1	1
3.5958	202	729986	3	1	6	43.23	5	3	2	5	2	3	1	#NULL!	#NULL!	#NULL!	3	#NULL!	1	1	1	1	1
3.8315	202	729986	3	1	5	75.68	5	6	2	1	2	4	1	#NULL!	#NULL!	#NULL!	2	#NULL!	2	1	1	1	1
3.8315	202	729986	3	1	5	76.17	4	3	6	8	1	5	1	#NULL!	#NULL!	#NULL!	2	#NULL!	1	1	1	1	1
0.1509	201	787875	3	1	5	27.33	8	4	5	7	#NULL!	5	#NULL!	#NULL!	#NULL!	#NULL!	#NULL!	#NULL!	1	1	1	1	#NULL!
0.1509	201	787875	3	1	5	35.49	1	3	4	1	#NULL!	2	#NULL!	#NULL!	#NULL!	#NULL!	#NULL!	#NULL!	1	1	1	1	#NULL!
0.1509	201	787875	3	1	5	83.33	8	6	5	4	#NULL!	5	#NULL!	#NULL!	#NULL!	#NULL!	#NULL!	#NULL!	1	1	1	1	#NULL!
0.1509	201	787875	3	1	5	50.12	6	5	3	8	#NULL!	5	#NULL!	#NULL!	#NULL!	#NULL!	#NULL!	#NULL!	1	1	1	1	#NULL!
0.1416	201	787875	3	1	7	50.12	6	6	2	1	#NULL!	1	#NULL!	#NULL!	#NULL!	#NULL!	#NULL!	#NULL!	1	1	1	1	#NULL!
0.1509	201	787875	3	1	5	#NULL!	6	4	6	7	#NULL!	5	#NULL!	#NULL!	#NULL!	#NULL!	#NULL!	#NULL!	1	1	1	1	#NULL!
0.1416	201	787875	3	1	7	98.32	1	6	2	6	#NULL!	3	#NULL!	#NULL!	#NULL!	#NULL!	#NULL!	#NULL!	3	1	1	1	#NULL!
0.1509	201	787875	3	1	5	59.82	6	3	5	4	#NULL!	6	#NULL!	#NULL!	#NULL!	#NULL!	#NULL!	#NULL!	1	1	1	1	#NULL!
0.0586	201	787875	3	1	2	79.58	1	4	3	6	#NULL!	1	#NULL!	#NULL!	#NULL!	#NULL!	#NULL!	#NULL!	1	1	1	1	#NULL!
0.1509	201	787875	3	1	5	32.84	8	5	4	8	#NULL!	2	#NULL!	#NULL!	#NULL!	#NULL!	#NULL!	#NULL!	1	1	1	1	#NULL!
0.1509	201	787875	3	1	5	11.35	4	2	6	8	#NULL!	2	#NULL!	#NULL!	#NULL!	#NULL!	#NULL!	#NULL!	1	1	1	1	#NULL!
0.1509	201	787875	3	1	5	34.22	4	6	3	8	#NULL!	2	#NULL!	#NULL!	#NULL!	#NULL!	#NULL!	#NULL!	1	1	1	1	#NULL!
0.1509	201	787875	3	1	5	42.99	6	4	4	3	#NULL!	2	#NULL!	#NULL!	#NULL!	#NULL!	#NULL!	#NULL!	1	1	1	1	#NULL!
0.0951	201	787875	3	1	3	93.4	8	5	6	6	#NULL!	3	#NULL!	#NULL!	#NULL!	#NULL!	#NULL!	#NULL!	1	1	1	1	#NULL!
0.0586	201	787875	3	1	2	#NULL!	8	6	5	2	#NULL!	3	#NULL!	#NULL!	#NULL!	#NULL!	#NULL!	#NULL!	1	1	1	1	#NULL!
0.1509	201	787875	3	1	5	87.63	8	6	3	4	#NULL!	6	#NULL!	#NULL!	#NULL!	#NULL!	#NULL!	#NULL!	1	1	1	1	#NULL!
0.0951	201	787875	3	1	3	59.47	1	5	4	6	#NULL!	3	#NULL!	#NULL!	#NULL!	#NULL!	#NULL!	#NULL!	1	1	2	2	#NULL!
0.1509	201	787875	3	1	5	75.03	5	4	4	7	#NULL!	6	#NULL!	#NULL!	#NULL!	#NULL!	#NULL!	#NULL!	1	1	1	1	#NULL!
0.1509	201	787875	3	1	5	91.36	8	4	3	1	#NULL!	4	#NULL!	#NULL!	#NULL!	#NULL!	#NULL!	#NULL!	2	1	1	1	#NULL!
0.1509	201	787875	3	1	5	97.28	6	3	5	8	#NULL!	4	#NULL!	#NULL!	#NULL!	#NULL!	#NULL!	#NULL!	1	1	1	1	#NULL!
0.1509	201	787875	3	1	5	34.15	3	5	4	8	#NULL!	2	#NULL!	#NULL!	#NULL!	#NULL!	#NULL!	#NULL!	1	1	1	1	#NULL!
0.1509	201	787875	3	1	5	21.97	1	6	5	1	#NULL!	2	#NULL!	#NULL!	#NULL!	#NULL!	#NULL!	#NULL!	1	1	1	1	#NULL!
0.1416	201	787875	3	1	6	93.27	2	6	3	3	#NULL!	3	#NULL!	#NULL!	#NULL!	#NULL!	#NULL!	#NULL!	1	1	1	1	#NULL!
0.1509	201	787875	3	1	5	24.21	3	6	4	3	#NULL!	1	#NULL!	#NULL!	#NULL!	#NULL!	#NULL!	#NULL!	1	1	1	1	#NULL!
0.0586	201	787875	3	1	2	39.67	4	6	3	4	#NULL!	2	#NULL!	#NULL!	#NULL!	#NULL!	#NULL!	#NULL!	1	1	1	1	#NULL!
0.1509	201	787875	3	1	5	76.4	7	5	5	8	#NULL!	4	#NULL!	#NULL!	#NULL!	#NULL!	#NULL!	#NULL!	1	1	1	1	#NULL!
0.1509	201	787875	3	1	5	84.15	4	4	2	1	#NULL!	2	#NULL!	#NULL!	#NULL!	#NULL!	#NULL!	#NULL!	1	1	#NULL!	3	#NULL!
0.1509	201	787875	3	1	5	72.36	7	4	4	8	#NULL!	3	#NULL!	#NULL!	#NULL!	#NULL!	#NULL!	#NULL!	1	1	1	1	#NULL!
0.1509	201	787875	3	1	5	85.97	4	5	2	6	#NULL!	2	#NULL!	#NULL!	#NULL!	#NULL!	#NULL!	#NULL!	1	1	1	1	#NULL!
0.0586	201	787875	3	1	2	76.17	6	6	3	2	#NULL!	2	#NULL!	#NULL!	#NULL!	#NULL!	#NULL!	#NULL!	1	1	1	1	#NULL!
0.1509	201	787875	3	1	5	95.93	8	3	3	1	#NULL!	1	#NULL!	#NULL!	#NULL!	#NULL!	#NULL!	#NULL!	1	1	3	1	#NULL!
0.0951	201	787875	3	1	3	21.97	6	5	4	4	#NULL!	4	#NULL!	#NULL!	#NULL!	#NULL!	#NULL!	#NULL!	1	1	1	1	#NULL!
0.1509	201	787875	3	1	5	#NULL!	2	3	3	8	#NULL!	2	#NULL!	#NULL!	#NULL!	#NULL!	#NULL!	#NULL!	1	1	1	1	#NULL!
0.1509	201	787875	3	1	5	10.85	1	3	2	2	#NULL!	3	#NULL!	#NULL!	#NULL!	#NULL!	#NULL!	#NULL!	1	1	#NULL!	3	#NULL!
0.0951	201	787875	3	1	8	90.14	4	3	4	2	#NULL!	4	#NULL!	#NULL!	#NULL!	#NULL!	#NULL!	#NULL!	1	1	1	1	#NULL!
0.1416	201	787875	3	1	7	#NULL!	6	4	5	2	#NULL!	5	#NULL!	#NULL!	#NULL!	#NULL!	#NULL!	#NULL!	1	1	1	1	#NULL!
0.0951	201	787875	3	1	3	#NULL!	6	3	2	1	#NULL!	1	#NULL!	#NULL!	#NULL!	#NULL!	#NULL!	#NULL!	1	1	1	1	#NULL!
0.1509	201	787875	3	1	5	85.97	5	6	2	2	#NULL!	2	#NULL!	#NULL!	#NULL!	#NULL!	#NULL!	#NULL!	1	1	1	1	#NULL!
0.0586	201	787875	3	1	2	#NULL!	5	4	4	7	#NULL!	4	#NULL!	#NULL!	#NULL!	#NULL!	#NULL!	#NULL!	1	1	1	1	#NULL!
0.0951	201	787875	3	1	8	68.81	3	2	1	1	#NULL!	2	#NULL!	#NULL!	#NULL!	#NULL!	#NULL!	#NULL!	1	1	1	1	#NULL!
0.0586	201	787875	3	1	2	#NULL!	4	6	3	3	#NULL!	7	#NULL!	#NULL!	#NULL!	#NULL!	#NULL!	#NULL!	1	1	1	1	#NULL!
0.1509	201	787875	3	1	5	89.23	6	6	4	3	#NULL!	4	#NULL!	#NULL!	#NULL!	#NULL!	#NULL!	#NULL!	2	1	#NULL!	1	#NULL!
0.1509	201	787875	3	1	5	93.54	5	5	4	8	#NULL!	3	#NULL!	#NULL!	#NULL!	#NULL!	#NULL!	#NULL!	1	1	1	1	#NULL!
0.0586	201	787875	3	1	2	96.55	1	6	4	7	#NULL!	5	#NULL!	#NULL!	#NULL!	#NULL!	#NULL!	#NULL!	1	1	1	1	#NULL!
0.1509	201	787875	3	1	5	#NULL!	8	2	4	6	#NULL!	4	#NULL!	#NULL!	#NULL!	#NULL!	#NULL!	#NULL!	1	1	1	1	#NULL!
0.1509	201	787875	3	1	5	82.79	3	3	4	4	#NULL!	2	#NULL!	#NULL!	#NULL!	#NULL!	#NULL!	#NULL!	1	1	1	1	#NULL!
0.1509	201	787875	3	1	5	91.77	7	2	4	8	#NULL!	7	#NULL!	#NULL!	#NULL!	#NULL!	#NULL!	#NULL!	1	1	1	1	#NULL!
0.1509	201	787875	3	1	5	65.32	5	6	3	8	#NULL!	2	#NULL!	#NULL!	#NULL!	#NULL!	#NULL!	#NULL!	1	1	1	1	#NULL!
0.1509	201	787875	3	1	5	#NULL!	5	6	3	6	#NULL!	3	#NULL!	#NULL!	#NULL!	#NULL!	#NULL!	#NULL!	1	1	1	1	#NULL!
0.1509	201	787875	3	1	5	7.06	8	4	5	8	#NULL!	5	#NULL!	#NULL!	#NULL!	#NULL!	#NULL!	#NULL!	1	1	1	1	#NULL!
0.1509	201	787875	3	1	5	65.32	8	3	4	7	#NULL!	3	#NULL!	#NULL!	#NULL!	#NULL!	#NULL!	#NULL!	1	1	1	1	#NULL!
0.0586	201	787875	3	1	2	97.16	7	6	4	1	#NULL!	5	#NULL!	#NULL!	#NULL!	#NULL!	#NULL!	#NULL!	1	1	1	1	#NULL!
0.1509	201	787875	3	1	5	94.55	5	5	3	6	#NULL!	3	#NULL!	#NULL!	#NULL!	#NULL!	#NULL!	#NULL!	1	1	1	1	#NULL!
0.1416	201	787875	3	1	6	#NULL!	2	4	7	8	#NULL!	1	#NULL!	#NULL!	#NULL!	#NULL!	#NULL!	#NULL!	1	1	1	1	#NULL!
0.1509	201	787875	3	1	5	52.41	5	6	4	1	#NULL!	2	#NULL!	#NULL!	#NULL!	#NULL!	#NULL!	#NULL!	1	1	1	1	#NULL!
0.0586	201	787875	3	1	2	79.58	6	6	3	3	#NULL!	6	#NULL!	#NULL!	#NULL!	#NULL!	#NULL!	#NULL!	1	1	1	1	#NULL!
0.0951	201	787875	3	1	3	69.47	8	6	3	1	#NULL!	4	#NULL!	#NULL!	#NULL!	#NULL!	#NULL!	#NULL!	1	1	1	2	#NULL!
0.1509	201	787875	3	1	5	53.32	8	2	6	8	#NULL!	3	#NULL!	#NULL!	#NULL!	#NULL!	#NULL!	#NULL!	1	1	1	1	#NULL!
0.1509	201	787875	3	1	5	34.15	8	5	#NULL!	1	#NULL!	4	#NULL!	#NULL!	#NULL!	#NULL!	#NULL!	#NULL!	1	1	1	1	#NULL!
0.1509	201	787875	3	1	5	64.48	#NULL!	#NULL!	#NULL!	#NULL!	#NULL!	3	#NULL!	#NULL!	#NULL!	#NULL!	#NULL!	#NULL!	1	1	2	1	#NULL!
0.1509	201	787875	3	1	5	45.34	8	1	4	8	#NULL!	4	#NULL!	#NULL!	#NULL!	#NULL!	#NULL!	#NULL!	1	1	1	1	#NULL!
0.6026	201	787826	3	1	5	44.92	8	4	4	8	#NULL!	5	#NULL!	#NULL!	#NULL!	#NULL!	#NULL!	#NULL!	1	1	1	1	#NULL!
0.2342	201	787826	3	1	8	#NULL!	7	6	4	1	#NULL!	4	#NULL!	#NULL!	#NULL!	#NULL!	#NULL!	#NULL!	1	1	1	1	#NULL!
0.6026	201	787826	3	1	5	91.61	8	6	3	5	#NULL!	4	#NULL!	#NULL!	#NULL!	#NULL!	#NULL!	#NULL!	1	1	1	1	#NULL!
0.6026	201	787826	3	1	5	59.66	4	6	2	5	#NULL!	2	#NULL!	#NULL!	#NULL!	#NULL!	#NULL!	#NULL!	2	1	1	1	#NULL!
0.6026	201	787826	3	1	5	45.88	8	2	4	8	#NULL!	2	#NULL!	#NULL!	#NULL!	#NULL!	#NULL!	#NULL!	1	1	1	1	#NULL!
0.6026	201	787826	3	1	5	40.66	8	4	5	3	#NULL!	6	#NULL!	#NULL!	#NULL!	#NULL!	#NULL!	#NULL!	2	1	7	3	#NULL!
0.6026	201	787826	3	1	5	60.76	6	4	3	6	#NULL!	3	#NULL!	#NULL!	#NULL!	#NULL!	#NULL!	#NULL!	1	1	1	1	#NULL!
0.6026	201	787826	3	1	5	83.65	8	6	2	2	#NULL!	2	#NULL!	#NULL!	#NULL!	#NULL!	#NULL!	#NULL!	#NULL!	1	7	2	#NULL!
0.6026	201	787826	3	1	5	6.23	7	3	2	2	#NULL!	5	#NULL!	#NULL!	#NULL!	#NULL!	#NULL!	#NULL!	1	1	1	1	#NULL!
0.6026	201	787826	3	1	5	87.63	8	6	5	8	#NULL!	7	#NULL!	#NULL!	#NULL!	#NULL!	#NULL!	#NULL!	1	1	1	1	#NULL!
0.6026	201	787826	3	1	5	87.63	8	6	5	8	#NULL!	7	#NULL!	#NULL!	#NULL!	#NULL!	#NULL!	#NULL!	1	1	1	1	#NULL!
0.576	201	787488	3	1	5	60.76	7	5	5	8	#NULL!	6	#NULL!	#NULL!	#NULL!	#NULL!	#NULL!	#NULL!	1	1	1	1	#NULL!
0.5406	201	787488	3	1	6	94.55	1	6	2	8	#NULL!	5	#NULL!	#NULL!	#NULL!	#NULL!	#NULL!	#NULL!	1	1	1	1	#NULL!
0.576	201	787488	3	1	5	45.34	5	5	4	7	#NULL!	3	#NULL!	#NULL!	#NULL!	#NULL!	#NULL!	#NULL!	1	1	1	1	#NULL!
0.5406	201	787488	3	1	6	94.55	6	1	3	1	#NULL!	2	#NULL!	#NULL!	#NULL!	#NULL!	#NULL!	#NULL!	1	1	1	1	#NULL!
0.576	201	787488	3	1	5	76.51	6	4	5	2	#NULL!	2	#NULL!	#NULL!	#NULL!	#NULL!	#NULL!	#NULL!	1	1	1	1	#NULL!
0.576	201	787488	3	1	5	59.82	8	5	6	1	#NULL!	2	#NULL!	#NULL!	#NULL!	#NULL!	#NULL!	#NULL!	1	1	1	1	#NULL!
0.576	201	787488	3	1	5	81.82	5	5	5	8	#NULL!	2	#NULL!	#NULL!	#NULL!	#NULL!	#NULL!	#NULL!	1	1	1	1	#NULL!
0.5406	201	787488	3	1	7	96.55	2	5	5	1	#NULL!	3	#NULL!	#NULL!	#NULL!	#NULL!	#NULL!	#NULL!	1	1	1	1	#NULL!
0.576	201	787488	3	1	5	31.42	8	3	5	7	#NULL!	3	#NULL!	#NULL!	#NULL!	#NULL!	#NULL!	#NULL!	1	1	1	1	#NULL!
0.576	201	787488	3	1	5	69.47	8	5	4	1	#NULL!	3	#NULL!	#NULL!	#NULL!	#NULL!	#NULL!	#NULL!	1	1	1	1	#NULL!
0.5406	201	787488	3	1	7	97.62	4	4	2	3	#NULL!	5	#NULL!	#NULL!	#NULL!	#NULL!	#NULL!	#NULL!	1	1	1	1	#NULL!
0.576	201	787488	3	1	5	70.75	8	3	5	8	#NULL!	4	#NULL!	#NULL!	#NULL!	#NULL!	#NULL!	#NULL!	1	1	1	1	#NULL!
0.5406	201	787488	3	1	7	90.09	5	5	4	8	#NULL!	6	#NULL!	#NULL!	#NULL!	#NULL!	#NULL!	#NULL!	1	1	1	1	#NULL!
0.5406	201	787488	3	1	7	94.92	#NULL!	#NULL!	#NULL!	#NULL!	#NULL!	#NULL!	#NULL!	#NULL!	#NULL!	#NULL!	#NULL!	#NULL!	1	1	1	#NULL!	#NULL!
0.1953	211	788874	3	1	5	#NULL!	4	3	5	8	#NULL!	5	#NULL!	#NULL!	#NULL!	#NULL!	#NULL!	#NULL!	1	1	1	1	#NULL!
0.1953	211	788874	3	1	5	86.8	5	5	4	8	#NULL!	5	#NULL!	#NULL!	#NULL!	#NULL!	#NULL!	#NULL!	1	1	1	1	#NULL!
0.1953	211	788874	3	1	5	90.14	7	6	5	1	#NULL!	2	#NULL!	#NULL!	#NULL!	#NULL!	#NULL!	#NULL!	1	1	1	1	#NULL!
0.1953	211	788874	3	1	5	72.77	6	4	5	8	#NULL!	3	#NULL!	#NULL!	#NULL!	#NULL!	#NULL!	#NULL!	1	1	1	1	#NULL!
0.1953	211	788874	3	1	5	56.03	8	3	4	6	#NULL!	7	#NULL!	#NULL!	#NULL!	#NULL!	#NULL!	#NULL!	1	1	1	1	#NULL!
0.1953	211	788874	3	1	5	16.72	5	5	5	8	#NULL!	2	#NULL!	#NULL!	#NULL!	#NULL!	#NULL!	#NULL!	1	1	1	1	#NULL!
0.1953	211	788874	3	1	5	55.44	8	6	4	8	#NULL!	7	#NULL!	#NULL!	#NULL!	#NULL!	#NULL!	#NULL!	1	1	1	1	#NULL!
0.1953	211	788874	3	1	5	57.92	7	5	6	1	#NULL!	5	#NULL!	#NULL!	#NULL!	#NULL!	#NULL!	#NULL!	1	1	1	1	#NULL!
0.1953	211	788874	3	1	5	60.76	8	5	5	8	#NULL!	5	#NULL!	#NULL!	#NULL!	#NULL!	#NULL!	#NULL!	#NULL!	1	1	1	#NULL!
0.1953	211	788874	3	1	8	14.39	8	3	4	7	#NULL!	4	#NULL!	#NULL!	#NULL!	#NULL!	#NULL!	#NULL!	1	1	1	1	#NULL!
0.1953	211	788874	3	1	5	96.49	6	5	4	3	#NULL!	2	#NULL!	#NULL!	#NULL!	#NULL!	#NULL!	#NULL!	1	1	1	1	#NULL!
0.1953	211	788874	3	1	5	48.22	6	6	3	5	#NULL!	2	#NULL!	#NULL!	#NULL!	#NULL!	#NULL!	#NULL!	1	1	1	1	#NULL!
0.1953	211	788874	3	1	5	52.41	3	6	3	1	#NULL!	3	#NULL!	#NULL!	#NULL!	#NULL!	#NULL!	#NULL!	3	1	1	1	#NULL!
0.1953	211	788874	3	1	5	36.78	8	4	4	4	#NULL!	2	#NULL!	#NULL!	#NULL!	#NULL!	#NULL!	#NULL!	1	1	1	1	#NULL!
0.1953	211	788874	3	1	5	60.76	4	4	3	6	#NULL!	5	#NULL!	#NULL!	#NULL!	#NULL!	#NULL!	#NULL!	1	1	1	1	#NULL!
0.1953	211	788874	3	1	5	27.33	7	5	3	4	#NULL!	5	#NULL!	#NULL!	#NULL!	#NULL!	#NULL!	#NULL!	#NULL!	1	1	1	#NULL!
0.1953	211	788874	3	1	5	89.55	8	3	3	3	#NULL!	6	#NULL!	#NULL!	#NULL!	#NULL!	#NULL!	#NULL!	1	1	1	1	#NULL!
0.1953	211	788874	3	1	5	81.38	8	4	3	3	#NULL!	2	#NULL!	#NULL!	#NULL!	#NULL!	#NULL!	#NULL!	1	1	1	1	#NULL!
0.1953	211	788874	3	1	#NULL!	54.59	8	4	5	8	#NULL!	4	#NULL!	#NULL!	#NULL!	#NULL!	#NULL!	#NULL!	1	1	1	1	#NULL!
0.1953	211	788874	3	1	5	81.63	7	3	7	3	#NULL!	6	#NULL!	#NULL!	#NULL!	#NULL!	#NULL!	#NULL!	1	1	1	1	#NULL!
0.1953	211	788874	3	1	5	54.87	7	3	5	1	#NULL!	5	#NULL!	#NULL!	#NULL!	#NULL!	#NULL!	#NULL!	1	1	1	1	#NULL!
0.1953	211	788874	3	1	5	98.67	8	6	3	2	#NULL!	3	#NULL!	#NULL!	#NULL!	#NULL!	#NULL!	#NULL!	1	1	1	1	#NULL!
0.1953	211	788874	3	1	5	71.24	7	6	4	4	#NULL!	5	#NULL!	#NULL!	#NULL!	#NULL!	#NULL!	#NULL!	1	1	1	1	#NULL!
0.1953	211	788874	3	1	5	6.85	3	6	5	2	#NULL!	7	#NULL!	#NULL!	#NULL!	#NULL!	#NULL!	#NULL!	1	1	1	1	#NULL!
0.1953	211	788874	3	1	5	85.1	3	6	2	2	#NULL!	2	#NULL!	#NULL!	#NULL!	#NULL!	#NULL!	#NULL!	1	1	1	1	#NULL!
0.1953	211	788874	3	1	5	10.68	1	5	2	4	#NULL!	1	#NULL!	#NULL!	#NULL!	#NULL!	#NULL!	#NULL!	1	1	1	1	#NULL!
0.1953	211	788874	3	1	5	78.79	7	5	4	4	#NULL!	4	#NULL!	#NULL!	#NULL!	#NULL!	#NULL!	#NULL!	1	1	1	1	#NULL!
0.1953	211	788874	3	1	5	#NULL!	8	4	3	2	#NULL!	2	#NULL!	#NULL!	#NULL!	#NULL!	#NULL!	#NULL!	1	1	1	1	#NULL!
0.1953	211	788874	3	1	5	12.19	6	4	5	7	#NULL!	4	#NULL!	#NULL!	#NULL!	#NULL!	#NULL!	#NULL!	1	1	1	1	#NULL!
0.1953	211	788874	3	1	5	15.75	1	6	4	6	#NULL!	3	#NULL!	#NULL!	#NULL!	#NULL!	#NULL!	#NULL!	1	1	1	1	#NULL!
0.1953	211	788874	3	1	5	57.92	5	4	3	6	#NULL!	3	#NULL!	#NULL!	#NULL!	#NULL!	#NULL!	#NULL!	1	1	1	1	#NULL!
0.1953	211	788874	3	1	5	52.92	3	6	3	7	#NULL!	2	#NULL!	#NULL!	#NULL!	#NULL!	#NULL!	#NULL!	1	1	1	1	#NULL!
0.1953	211	788874	3	1	5	91.13	5	5	3	2	#NULL!	3	#NULL!	#NULL!	#NULL!	#NULL!	#NULL!	#NULL!	2	1	7	1	#NULL!
0.1953	211	788874	3	1	5	25.13	8	6	5	8	#NULL!	4	#NULL!	#NULL!	#NULL!	#NULL!	#NULL!	#NULL!	1	1	1	1	#NULL!
0.1833	211	788874	3	1	7	72.79	6	2	5	6	#NULL!	6	#NULL!	#NULL!	#NULL!	#NULL!	#NULL!	#NULL!	1	1	1	1	#NULL!
0.1953	211	788874	3	1	5	67.86	8	4	5	8	#NULL!	5	#NULL!	#NULL!	#NULL!	#NULL!	#NULL!	#NULL!	1	1	1	1	#NULL!
0.1953	211	788874	3	1	5	83.22	6	6	5	1	#NULL!	3	#NULL!	#NULL!	#NULL!	#NULL!	#NULL!	#NULL!	1	1	1	1	#NULL!
0.1953	211	788874	3	1	5	60.76	6	3	4	5	#NULL!	5	#NULL!	#NULL!	#NULL!	#NULL!	#NULL!	#NULL!	1	1	1	1	#NULL!
0.1833	211	788874	3	1	6	54.82	8	4	6	8	#NULL!	7	#NULL!	#NULL!	#NULL!	#NULL!	#NULL!	#NULL!	1	1	1	1	#NULL!
0.1833	211	788874	3	1	7	81.38	4	6	4	7	#NULL!	5	#NULL!	#NULL!	#NULL!	#NULL!	#NULL!	#NULL!	2	1	1	1	#NULL!
0.1953	211	788874	3	1	5	57.44	8	4	3	8	#NULL!	6	#NULL!	#NULL!	#NULL!	#NULL!	#NULL!	#NULL!	1	1	1	1	#NULL!
0.1953	211	788874	3	1	5	52.67	2	6	4	8	#NULL!	3	#NULL!	#NULL!	#NULL!	#NULL!	#NULL!	#NULL!	1	1	1	1	#NULL!
0.1953	211	788874	3	1	5	33.65	1	6	4	1	#NULL!	1	#NULL!	#NULL!	#NULL!	#NULL!	#NULL!	#NULL!	1	2	2	1	#NULL!
0.1953	211	788874	3	1	5	#NULL!	5	5	4	6	#NULL!	4	#NULL!	#NULL!	#NULL!	#NULL!	#NULL!	#NULL!	1	1	1	1	#NULL!
0.1953	211	788874	3	1	5	65.18	5	4	4	2	#NULL!	3	#NULL!	#NULL!	#NULL!	#NULL!	#NULL!	#NULL!	1	1	1	1	#NULL!
0.1953	211	788874	3	1	8	74.31	4	6	3	3	#NULL!	2	#NULL!	#NULL!	#NULL!	#NULL!	#NULL!	#NULL!	#NULL!	2	6	1	#NULL!
0.1833	211	788874	3	1	7	78.22	6	3	1	1	#NULL!	4	#NULL!	#NULL!	#NULL!	#NULL!	#NULL!	#NULL!	2	2	4	3	#NULL!
0.1953	211	788874	3	1	5	#NULL!	6	5	6	1	#NULL!	3	#NULL!	#NULL!	#NULL!	#NULL!	#NULL!	#NULL!	1	1	1	1	#NULL!
0.1953	211	788874	3	1	5	11.72	5	5	5	3	#NULL!	3	#NULL!	#NULL!	#NULL!	#NULL!	#NULL!	#NULL!	#NULL!	1	1	1	#NULL!
0.1953	211	788874	3	1	5	57.38	8	4	4	8	#NULL!	6	#NULL!	#NULL!	#NULL!	#NULL!	#NULL!	#NULL!	1	1	1	1	#NULL!
0.1953	211	788874	3	1	5	72.67	8	6	3	7	#NULL!	4	#NULL!	#NULL!	#NULL!	#NULL!	#NULL!	#NULL!	2	1	1	1	#NULL!
0.1953	211	788874	3	1	5	57.38	#NULL!	#NULL!	#NULL!	#NULL!	#NULL!	#NULL!	#NULL!	#NULL!	#NULL!	#NULL!	#NULL!	#NULL!	1	1	1	1	#NULL!
0.102	201	787875	3	1	5	17.94	7	6	1	2	#NULL!	3	#NULL!	#NULL!	#NULL!	#NULL!	#NULL!	#NULL!	1	1	1	1	#NULL!
0.0397	201	787875	3	1	8	57.38	1	6	2	8	#NULL!	6	#NULL!	#NULL!	#NULL!	#NULL!	#NULL!	#NULL!	1	1	1	1	#NULL!
0.102	201	787875	3	1	5	56.03	6	4	4	7	#NULL!	6	#NULL!	#NULL!	#NULL!	#NULL!	#NULL!	#NULL!	1	1	1	1	#NULL!
0.102	201	787875	3	1	5	69.61	3	3	7	1	#NULL!	5	#NULL!	#NULL!	#NULL!	#NULL!	#NULL!	#NULL!	1	1	1	1	#NULL!
0.102	201	787875	3	1	5	10	8	1	5	8	#NULL!	7	#NULL!	#NULL!	#NULL!	#NULL!	#NULL!	#NULL!	1	1	1	1	#NULL!
0.102	201	787875	3	1	5	#NULL!	2	6	4	6	#NULL!	6	#NULL!	#NULL!	#NULL!	#NULL!	#NULL!	#NULL!	3	1	1	1	#NULL!
0.0397	201	787875	3	1	#NULL!	72.77	8	1	4	1	#NULL!	4	#NULL!	#NULL!	#NULL!	#NULL!	#NULL!	#NULL!	1	1	1	1	#NULL!
0.102	201	787875	3	1	5	68.14	2	3	4	4	#NULL!	3	#NULL!	#NULL!	#NULL!	#NULL!	#NULL!	#NULL!	1	1	1	1	#NULL!
0.102	201	787875	3	1	5	50.47	8	6	2	5	#NULL!	5	#NULL!	#NULL!	#NULL!	#NULL!	#NULL!	#NULL!	1	1	1	1	#NULL!
0.0397	201	787875	3	1	2	#NULL!	1	6	3	8	#NULL!	3	#NULL!	#NULL!	#NULL!	#NULL!	#NULL!	#NULL!	1	1	1	1	#NULL!
0.102	201	787875	3	1	5	59.82	1	6	5	7	#NULL!	1	#NULL!	#NULL!	#NULL!	#NULL!	#NULL!	#NULL!	1	1	1	1	#NULL!
0.102	201	787875	3	1	5	89.83	5	6	4	4	#NULL!	2	#NULL!	#NULL!	#NULL!	#NULL!	#NULL!	#NULL!	2	1	1	3	#NULL!
0.0397	201	787875	3	1	2	24.51	4	6	4	2	#NULL!	2	#NULL!	#NULL!	#NULL!	#NULL!	#NULL!	#NULL!	1	1	1	1	#NULL!
0.102	201	787875	3	1	5	59.82	8	3	5	4	#NULL!	7	#NULL!	#NULL!	#NULL!	#NULL!	#NULL!	#NULL!	1	1	1	1	#NULL!
0.0397	201	787875	3	1	2	#NULL!	3	6	2	8	#NULL!	3	#NULL!	#NULL!	#NULL!	#NULL!	#NULL!	#NULL!	1	1	1	1	#NULL!
0.102	201	787875	3	1	5	67.86	3	6	4	8	#NULL!	2	#NULL!	#NULL!	#NULL!	#NULL!	#NULL!	#NULL!	1	1	1	1	#NULL!
0.102	201	787875	3	1	5	39.53	7	3	4	1	#NULL!	6	#NULL!	#NULL!	#NULL!	#NULL!	#NULL!	#NULL!	1	1	1	1	#NULL!
0.102	201	787875	3	1	5	69.55	2	6	4	4	#NULL!	3	#NULL!	#NULL!	#NULL!	#NULL!	#NULL!	#NULL!	#NULL!	1	1	1	#NULL!
0.0541	201	787875	3	1	1	39.53	4	5	3	1	#NULL!	2	#NULL!	#NULL!	#NULL!	#NULL!	#NULL!	#NULL!	3	1	5	3	#NULL!
0.102	201	787875	3	1	5	18.01	8	5	3	2	#NULL!	6	#NULL!	#NULL!	#NULL!	#NULL!	#NULL!	#NULL!	1	1	1	1	#NULL!
0.0978	201	787875	3	1	5	51.07	1	6	2	5	#NULL!	5	#NULL!	#NULL!	#NULL!	#NULL!	#NULL!	#NULL!	1	1	1	1	#NULL!
0.0397	201	787875	3	1	2	92.62	3	6	6	6	#NULL!	2	#NULL!	#NULL!	#NULL!	#NULL!	#NULL!	#NULL!	#NULL!	1	1	1	#NULL!
0.102	201	787875	3	1	8	#NULL!	1	4	4	8	#NULL!	3	#NULL!	#NULL!	#NULL!	#NULL!	#NULL!	#NULL!	2	1	1	1	#NULL!
0.102	201	787875	3	1	5	80.21	4	5	5	3	#NULL!	2	#NULL!	#NULL!	#NULL!	#NULL!	#NULL!	#NULL!	1	1	1	1	#NULL!
0.102	201	787875	3	1	5	77.1	7	5	3	4	#NULL!	7	#NULL!	#NULL!	#NULL!	#NULL!	#NULL!	#NULL!	1	1	1	1	#NULL!
0.0397	201	787875	3	1	2	#NULL!	4	4	4	1	#NULL!	7	#NULL!	#NULL!	#NULL!	#NULL!	#NULL!	#NULL!	1	1	1	1	#NULL!
0.0958	201	787875	3	1	7	#NULL!	2	5	5	8	#NULL!	5	#NULL!	#NULL!	#NULL!	#NULL!	#NULL!	#NULL!	1	1	1	1	#NULL!
0.102	201	787875	3	1	5	90.32	5	4	5	7	#NULL!	6	#NULL!	#NULL!	#NULL!	#NULL!	#NULL!	#NULL!	4	1	1	1	#NULL!
0.102	201	787875	3	1	5	74.88	3	6	5	1	#NULL!	2	#NULL!	#NULL!	#NULL!	#NULL!	#NULL!	#NULL!	1	1	1	1	#NULL!
0.102	201	787875	3	1	5	47.59	3	6	3	8	#NULL!	2	#NULL!	#NULL!	#NULL!	#NULL!	#NULL!	#NULL!	1	1	1	1	#NULL!
0.102	201	787875	3	1	5	78.27	3	3	5	3	#NULL!	4	#NULL!	#NULL!	#NULL!	#NULL!	#NULL!	#NULL!	1	1	1	1	#NULL!
0.102	201	787875	3	1	5	#NULL!	4	4	5	1	#NULL!	2	#NULL!	#NULL!	#NULL!	#NULL!	#NULL!	#NULL!	1	1	1	1	#NULL!
0.0958	201	787875	3	1	7	38.08	8	6	4	8	#NULL!	5	#NULL!	#NULL!	#NULL!	#NULL!	#NULL!	#NULL!	2	1	3	2	#NULL!
0.102	201	787875	3	1	5	38.08	8	4	5	8	#NULL!	6	#NULL!	#NULL!	#NULL!	#NULL!	#NULL!	#NULL!	1	1	1	1	#NULL!
0.102	201	787875	3	1	5	93.4	2	5	5	8	#NULL!	2	#NULL!	#NULL!	#NULL!	#NULL!	#NULL!	#NULL!	1	1	1	1	#NULL!
0.102	201	787875	3	1	5	89.79	1	6	5	6	#NULL!	2	#NULL!	#NULL!	#NULL!	#NULL!	#NULL!	#NULL!	1	1	1	1	#NULL!
0.102	201	787875	3	1	5	77.42	6	4	5	3	#NULL!	5	#NULL!	#NULL!	#NULL!	#NULL!	#NULL!	#NULL!	1	1	1	1	#NULL!
0.0397	201	787875	3	1	#NULL!	#NULL!	6	4	3	3	#NULL!	3	#NULL!	#NULL!	#NULL!	#NULL!	#NULL!	#NULL!	1	1	1	1	#NULL!
0.102	201	787875	3	1	5	50.12	7	6	6	6	#NULL!	1	#NULL!	#NULL!	#NULL!	#NULL!	#NULL!	#NULL!	1	1	1	1	#NULL!
0.102	201	787875	3	1	5	54.82	8	4	4	8	#NULL!	5	#NULL!	#NULL!	#NULL!	#NULL!	#NULL!	#NULL!	1	1	1	1	#NULL!
0.0397	201	787875	3	1	2	#NULL!	5	6	4	1	#NULL!	2	#NULL!	#NULL!	#NULL!	#NULL!	#NULL!	#NULL!	1	1	1	1	#NULL!
0.102	201	787875	3	1	5	65.32	6	6	3	8	#NULL!	4	#NULL!	#NULL!	#NULL!	#NULL!	#NULL!	#NULL!	1	1	1	1	#NULL!
0.102	201	787875	3	1	5	#NULL!	2	6	3	3	#NULL!	1	#NULL!	#NULL!	#NULL!	#NULL!	#NULL!	#NULL!	1	1	1	1	#NULL!
0.102	201	787875	3	1	5	#NULL!	3	4	5	2	#NULL!	5	#NULL!	#NULL!	#NULL!	#NULL!	#NULL!	#NULL!	#NULL!	1	2	1	#NULL!
0.102	201	787875	3	1	5	76.51	3	3	5	3	#NULL!	2	#NULL!	#NULL!	#NULL!	#NULL!	#NULL!	#NULL!	1	1	1	1	#NULL!
0.102	201	787875	3	1	5	81.82	6	5	6	7	#NULL!	7	#NULL!	#NULL!	#NULL!	#NULL!	#NULL!	#NULL!	1	1	1	1	#NULL!
0.102	201	787875	3	1	5	#NULL!	1	4	3	3	#NULL!	7	#NULL!	#NULL!	#NULL!	#NULL!	#NULL!	#NULL!	1	1	1	1	#NULL!
0.0643	201	787875	3	1	3	74.31	8	4	4	8	#NULL!	2	#NULL!	#NULL!	#NULL!	#NULL!	#NULL!	#NULL!	1	1	1	1	#NULL!
0.0397	201	787875	3	1	2	97.02	4	6	4	1	#NULL!	2	#NULL!	#NULL!	#NULL!	#NULL!	#NULL!	#NULL!	2	1	#NULL!	1	#NULL!
0.102	201	787875	3	1	5	19.64	7	3	3	8	#NULL!	3	#NULL!	#NULL!	#NULL!	#NULL!	#NULL!	#NULL!	2	1	1	2	#NULL!
0.102	201	787875	3	1	5	75.68	2	5	2	1	#NULL!	1	#NULL!	#NULL!	#NULL!	#NULL!	#NULL!	#NULL!	1	1	1	1	#NULL!
0.0397	201	787875	3	1	2	87.82	3	6	3	2	#NULL!	2	#NULL!	#NULL!	#NULL!	#NULL!	#NULL!	#NULL!	1	1	#NULL!	1	#NULL!
0.102	201	787875	3	1	5	60.24	3	5	1	1	#NULL!	2	#NULL!	#NULL!	#NULL!	#NULL!	#NULL!	#NULL!	1	1	1	1	#NULL!
0.102	201	787875	3	1	5	63.46	8	6	2	1	#NULL!	5	#NULL!	#NULL!	#NULL!	#NULL!	#NULL!	#NULL!	1	1	1	1	#NULL!
0.102	201	787875	3	1	5	59.47	4	5	3	6	#NULL!	3	#NULL!	#NULL!	#NULL!	#NULL!	#NULL!	#NULL!	1	1	1	1	#NULL!
0.102	201	787875	3	1	5	57.94	6	5	5	1	#NULL!	3	#NULL!	#NULL!	#NULL!	#NULL!	#NULL!	#NULL!	1	1	1	1	#NULL!
0.102	201	787875	3	1	5	21.86	7	5	4	8	#NULL!	5	#NULL!	#NULL!	#NULL!	#NULL!	#NULL!	#NULL!	1	1	1	1	#NULL!
0.102	201	787875	3	1	5	83.33	8	5	5	4	#NULL!	5	#NULL!	#NULL!	#NULL!	#NULL!	#NULL!	#NULL!	1	1	1	1	#NULL!
0.102	201	787875	3	1	5	68.81	5	6	5	3	#NULL!	2	#NULL!	#NULL!	#NULL!	#NULL!	#NULL!	#NULL!	1	1	#NULL!	1	#NULL!
0.102	201	787875	3	1	5	4.43	8	5	4	4	#NULL!	2	#NULL!	#NULL!	#NULL!	#NULL!	#NULL!	#NULL!	1	1	1	1	#NULL!
0.0397	201	787875	3	1	2	82.39	1	5	3	1	#NULL!	3	#NULL!	#NULL!	#NULL!	#NULL!	#NULL!	#NULL!	1	1	1	1	#NULL!
0.102	201	787875	3	1	5	15.75	6	4	5	8	#NULL!	7	#NULL!	#NULL!	#NULL!	#NULL!	#NULL!	#NULL!	1	1	1	1	#NULL!
0.0397	201	787875	3	1	2	#NULL!	1	4	4	2	#NULL!	2	#NULL!	#NULL!	#NULL!	#NULL!	#NULL!	#NULL!	1	1	1	1	#NULL!
0.0958	201	787875	3	1	7	38.85	2	6	4	1	#NULL!	4	#NULL!	#NULL!	#NULL!	#NULL!	#NULL!	#NULL!	#NULL!	1	1	1	#NULL!
0.102	201	787875	3	1	5	#NULL!	8	1	7	8	#NULL!	3	#NULL!	#NULL!	#NULL!	#NULL!	#NULL!	#NULL!	1	1	1	1	#NULL!
0.102	201	787875	3	1	5	27.11	3	6	3	1	#NULL!	2	#NULL!	#NULL!	#NULL!	#NULL!	#NULL!	#NULL!	1	1	1	1	#NULL!
0.102	201	787875	3	1	5	91.61	4	6	3	2	#NULL!	3	#NULL!	#NULL!	#NULL!	#NULL!	#NULL!	#NULL!	1	1	1	1	#NULL!
0.0958	201	787875	3	1	7	#NULL!	1	6	5	8	#NULL!	1	#NULL!	#NULL!	#NULL!	#NULL!	#NULL!	#NULL!	1	1	1	1	#NULL!
0.102	201	787875	3	1	5	41.9	8	3	6	8	#NULL!	4	#NULL!	#NULL!	#NULL!	#NULL!	#NULL!	#NULL!	1	1	1	1	#NULL!
0.102	201	787875	3	1	5	99.11	4	4	3	2	#NULL!	3	#NULL!	#NULL!	#NULL!	#NULL!	#NULL!	#NULL!	2	1	1	2	#NULL!
0.0643	201	787875	3	1	3	95.55	4	4	3	1	#NULL!	7	#NULL!	#NULL!	#NULL!	#NULL!	#NULL!	#NULL!	2	1	1	2	#NULL!
0.0643	201	787875	3	1	3	24.21	7	4	4	4	#NULL!	2	#NULL!	#NULL!	#NULL!	#NULL!	#NULL!	#NULL!	1	1	1	1	#NULL!
0.102	201	787875	3	1	5	89.97	4	5	5	6	#NULL!	2	#NULL!	#NULL!	#NULL!	#NULL!	#NULL!	#NULL!	1	1	1	1	#NULL!
0.102	201	787875	3	1	5	#NULL!	6	6	3	2	#NULL!	3	#NULL!	#NULL!	#NULL!	#NULL!	#NULL!	#NULL!	1	1	1	1	#NULL!
0.0643	201	787875	3	1	3	50.12	3	5	5	1	#NULL!	1	#NULL!	#NULL!	#NULL!	#NULL!	#NULL!	#NULL!	2	1	2	1	#NULL!
0.0958	201	787875	3	1	7	3.47	3	6	2	6	#NULL!	3	#NULL!	#NULL!	#NULL!	#NULL!	#NULL!	#NULL!	1	1	1	1	#NULL!
0.102	201	787875	3	1	5	98.63	3	2	#NULL!	8	#NULL!	5	#NULL!	#NULL!	#NULL!	#NULL!	#NULL!	#NULL!	1	1	1	1	#NULL!
0.0958	201	787875	3	1	7	67.86	#NULL!	#NULL!	#NULL!	#NULL!	#NULL!	1	#NULL!	#NULL!	#NULL!	#NULL!	#NULL!	#NULL!	1	1	1	1	#NULL!
0.0998	201	787826	3	1	5	80.21	8	4	4	7	#NULL!	7	#NULL!	#NULL!	#NULL!	#NULL!	#NULL!	#NULL!	1	1	1	1	#NULL!
0.0998	201	787826	3	1	5	91.9	6	3	4	8	#NULL!	2	#NULL!	#NULL!	#NULL!	#NULL!	#NULL!	#NULL!	1	1	1	1	#NULL!
0.0998	201	787826	3	1	5	58.91	4	5	4	6	#NULL!	2	#NULL!	#NULL!	#NULL!	#NULL!	#NULL!	#NULL!	2	1	1	1	#NULL!
0.0629	201	787826	3	1	8	50.14	7	3	2	4	#NULL!	4	#NULL!	#NULL!	#NULL!	#NULL!	#NULL!	#NULL!	1	1	1	1	#NULL!
0.0629	201	787826	3	1	3	#NULL!	6	4	6	3	#NULL!	3	#NULL!	#NULL!	#NULL!	#NULL!	#NULL!	#NULL!	1	1	1	1	#NULL!
0.0998	201	787826	3	1	5	99.09	1	6	5	6	#NULL!	1	#NULL!	#NULL!	#NULL!	#NULL!	#NULL!	#NULL!	2	5	6	2	#NULL!
0.0629	201	787826	3	1	3	92.41	5	6	5	1	#NULL!	1	#NULL!	#NULL!	#NULL!	#NULL!	#NULL!	#NULL!	1	1	1	1	#NULL!
0.0936	201	787826	3	1	6	69.55	8	6	5	4	#NULL!	1	#NULL!	#NULL!	#NULL!	#NULL!	#NULL!	#NULL!	1	1	1	1	#NULL!
0.0936	201	787826	3	1	6	#NULL!	1	6	1	1	#NULL!	1	#NULL!	#NULL!	#NULL!	#NULL!	#NULL!	#NULL!	1	1	1	1	#NULL!
0.0998	201	787826	3	1	5	27.33	6	6	2	3	#NULL!	6	#NULL!	#NULL!	#NULL!	#NULL!	#NULL!	#NULL!	2	1	#NULL!	1	#NULL!
0.0998	201	787826	3	1	5	40.6	8	4	3	6	#NULL!	3	#NULL!	#NULL!	#NULL!	#NULL!	#NULL!	#NULL!	1	1	1	1	#NULL!
0.0998	201	787826	3	1	5	62.14	1	6	2	1	#NULL!	3	#NULL!	#NULL!	#NULL!	#NULL!	#NULL!	#NULL!	4	1	2	1	#NULL!
0.0998	201	787826	3	1	5	76.45	4	6	3	3	#NULL!	3	#NULL!	#NULL!	#NULL!	#NULL!	#NULL!	#NULL!	1	1	1	1	#NULL!
0.0998	201	787826	3	1	5	69.55	3	6	5	4	#NULL!	2	#NULL!	#NULL!	#NULL!	#NULL!	#NULL!	#NULL!	1	1	1	1	#NULL!
0.0998	201	787826	3	1	5	19.94	7	6	3	4	#NULL!	2	#NULL!	#NULL!	#NULL!	#NULL!	#NULL!	#NULL!	#NULL!	1	1	1	#NULL!
0.0998	201	787826	3	1	5	96.71	6	6	3	2	#NULL!	2	#NULL!	#NULL!	#NULL!	#NULL!	#NULL!	#NULL!	1	1	1	1	#NULL!
0.0998	201	787826	3	1	5	68.81	1	6	5	4	#NULL!	3	#NULL!	#NULL!	#NULL!	#NULL!	#NULL!	#NULL!	#NULL!	1	1	1	#NULL!
0.0998	201	787826	3	1	5	84.39	1	6	4	1	#NULL!	7	#NULL!	#NULL!	#NULL!	#NULL!	#NULL!	#NULL!	4	1	6	1	#NULL!
0.0998	201	787826	3	1	5	74.86	4	6	4	1	#NULL!	4	#NULL!	#NULL!	#NULL!	#NULL!	#NULL!	#NULL!	2	1	1	1	#NULL!
0.0998	201	787826	3	1	5	#NULL!	7	3	4	8	#NULL!	5	#NULL!	#NULL!	#NULL!	#NULL!	#NULL!	#NULL!	1	1	1	1	#NULL!
0.0936	201	787826	3	1	7	77.03	6	5	3	1	#NULL!	3	#NULL!	#NULL!	#NULL!	#NULL!	#NULL!	#NULL!	1	1	1	1	#NULL!
0.0998	201	787826	3	1	5	77.42	5	6	2	1	#NULL!	2	#NULL!	#NULL!	#NULL!	#NULL!	#NULL!	#NULL!	#NULL!	1	1	1	#NULL!
0.0998	201	787826	3	1	5	60.48	8	6	2	5	#NULL!	3	#NULL!	#NULL!	#NULL!	#NULL!	#NULL!	#NULL!	3	1	5	1	#NULL!
0.0998	201	787826	3	1	5	99.02	7	4	3	8	#NULL!	5	#NULL!	#NULL!	#NULL!	#NULL!	#NULL!	#NULL!	1	1	1	1	#NULL!
0.0998	201	787826	3	1	5	96.55	8	6	3	4	#NULL!	7	#NULL!	#NULL!	#NULL!	#NULL!	#NULL!	#NULL!	#NULL!	1	3	1	#NULL!
0.0998	201	787826	3	1	5	66.25	8	6	4	2	#NULL!	6	#NULL!	#NULL!	#NULL!	#NULL!	#NULL!	#NULL!	2	1	1	1	#NULL!
0.0998	201	787826	3	1	5	67.86	7	4	3	8	#NULL!	3	#NULL!	#NULL!	#NULL!	#NULL!	#NULL!	#NULL!	1	1	1	1	#NULL!
0.0998	201	787826	3	1	5	98.98	6	6	4	3	#NULL!	4	#NULL!	#NULL!	#NULL!	#NULL!	#NULL!	#NULL!	1	1	1	1	#NULL!
0.0998	201	787826	3	1	5	75.68	2	6	3	3	#NULL!	2	#NULL!	#NULL!	#NULL!	#NULL!	#NULL!	#NULL!	1	1	1	1	#NULL!
0.0936	201	787826	3	1	6	79.58	7	6	3	1	#NULL!	7	#NULL!	#NULL!	#NULL!	#NULL!	#NULL!	#NULL!	1	1	1	1	#NULL!
0.0998	201	787826	3	1	5	48.22	4	5	4	2	#NULL!	3	#NULL!	#NULL!	#NULL!	#NULL!	#NULL!	#NULL!	1	1	#NULL!	#NULL!	#NULL!
0.0629	201	787826	3	1	8	31.2	3	6	3	6	#NULL!	3	#NULL!	#NULL!	#NULL!	#NULL!	#NULL!	#NULL!	1	1	1	1	#NULL!
0.0998	201	787826	3	1	5	79.58	5	5	1	4	#NULL!	3	#NULL!	#NULL!	#NULL!	#NULL!	#NULL!	#NULL!	1	1	1	1	#NULL!
0.0998	201	787826	3	1	5	15.65	8	6	2	3	#NULL!	5	#NULL!	#NULL!	#NULL!	#NULL!	#NULL!	#NULL!	1	1	1	1	#NULL!
0.0998	201	787826	3	1	5	92.78	4	6	4	1	#NULL!	3	#NULL!	#NULL!	#NULL!	#NULL!	#NULL!	#NULL!	3	1	3	1	#NULL!
0.0998	201	787826	3	1	5	#NULL!	7	5	1	5	#NULL!	2	#NULL!	#NULL!	#NULL!	#NULL!	#NULL!	#NULL!	1	1	1	1	#NULL!
0.0998	201	787826	3	1	5	91.41	1	4	6	8	#NULL!	3	#NULL!	#NULL!	#NULL!	#NULL!	#NULL!	#NULL!	1	1	1	1	#NULL!
0.0998	201	787826	3	1	5	79.58	4	6	3	2	#NULL!	5	#NULL!	#NULL!	#NULL!	#NULL!	#NULL!	#NULL!	2	1	7	4	#NULL!
0.0998	201	787826	3	1	5	80.79	4	4	4	2	#NULL!	5	#NULL!	#NULL!	#NULL!	#NULL!	#NULL!	#NULL!	1	1	1	1	#NULL!
0.0998	201	787826	3	1	5	68.14	7	6	3	2	#NULL!	4	#NULL!	#NULL!	#NULL!	#NULL!	#NULL!	#NULL!	#NULL!	1	1	1	#NULL!
0.0998	201	787826	3	1	5	33.85	4	4	3	3	#NULL!	2	#NULL!	#NULL!	#NULL!	#NULL!	#NULL!	#NULL!	2	1	1	1	#NULL!
0.0998	201	787826	3	1	5	70.08	5	6	5	1	#NULL!	4	#NULL!	#NULL!	#NULL!	#NULL!	#NULL!	#NULL!	1	1	1	1	#NULL!
0.0998	201	787826	3	1	5	59.47	8	5	7	5	#NULL!	2	#NULL!	#NULL!	#NULL!	#NULL!	#NULL!	#NULL!	1	1	1	1	#NULL!
0.0998	201	787826	3	1	5	81.51	6	6	3	2	#NULL!	3	#NULL!	#NULL!	#NULL!	#NULL!	#NULL!	#NULL!	1	1	1	1	#NULL!
0.0998	201	787826	3	1	5	72.35	8	3	6	8	#NULL!	6	#NULL!	#NULL!	#NULL!	#NULL!	#NULL!	#NULL!	1	1	1	1	#NULL!
0.0936	201	787826	3	1	6	72.77	5	6	4	6	#NULL!	7	#NULL!	#NULL!	#NULL!	#NULL!	#NULL!	#NULL!	1	1	1	1	#NULL!
0.0998	201	787826	3	1	5	57.92	7	6	5	3	#NULL!	5	#NULL!	#NULL!	#NULL!	#NULL!	#NULL!	#NULL!	1	1	1	1	#NULL!
0.0998	201	787826	3	1	5	91.91	6	2	5	4	#NULL!	2	#NULL!	#NULL!	#NULL!	#NULL!	#NULL!	#NULL!	1	1	1	1	#NULL!
0.0998	201	787826	3	1	5	84.15	5	5	2	6	#NULL!	2	#NULL!	#NULL!	#NULL!	#NULL!	#NULL!	#NULL!	1	1	1	1	#NULL!
0.0998	201	787826	3	1	5	55.21	8	4	3	3	#NULL!	5	#NULL!	#NULL!	#NULL!	#NULL!	#NULL!	#NULL!	1	1	1	1	#NULL!
0.0998	201	787826	3	1	5	60.76	7	6	4	1	#NULL!	2	#NULL!	#NULL!	#NULL!	#NULL!	#NULL!	#NULL!	2	1	1	1	#NULL!
0.0998	201	787826	3	1	5	1.52	8	2	1	3	#NULL!	2	#NULL!	#NULL!	#NULL!	#NULL!	#NULL!	#NULL!	1	1	1	1	#NULL!
0.0998	201	787826	3	1	5	52.41	1	5	3	6	#NULL!	2	#NULL!	#NULL!	#NULL!	#NULL!	#NULL!	#NULL!	1	1	1	1	#NULL!
0.0998	201	787826	3	1	5	0.62	4	2	7	4	#NULL!	1	#NULL!	#NULL!	#NULL!	#NULL!	#NULL!	#NULL!	1	1	1	1	#NULL!
0.0998	201	787826	3	1	5	93.78	5	3	6	8	#NULL!	4	#NULL!	#NULL!	#NULL!	#NULL!	#NULL!	#NULL!	1	1	1	1	#NULL!
0.0936	201	787826	3	1	6	#NULL!	1	3	4	7	#NULL!	2	#NULL!	#NULL!	#NULL!	#NULL!	#NULL!	#NULL!	1	1	1	1	#NULL!
0.0998	201	787826	3	1	5	62.14	8	3	4	7	#NULL!	5	#NULL!	#NULL!	#NULL!	#NULL!	#NULL!	#NULL!	1	1	1	1	#NULL!
0.0998	201	787826	3	1	5	45.88	5	3	4	8	#NULL!	4	#NULL!	#NULL!	#NULL!	#NULL!	#NULL!	#NULL!	1	1	1	1	#NULL!
0.0998	201	787826	3	1	5	59.47	8	6	4	3	#NULL!	5	#NULL!	#NULL!	#NULL!	#NULL!	#NULL!	#NULL!	#NULL!	1	1	1	#NULL!
0.0998	201	787826	3	1	5	#NULL!	8	6	4	4	#NULL!	3	#NULL!	#NULL!	#NULL!	#NULL!	#NULL!	#NULL!	1	1	1	1	#NULL!
0.0998	201	787826	3	1	5	#NULL!	3	4	3	8	#NULL!	3	#NULL!	#NULL!	#NULL!	#NULL!	#NULL!	#NULL!	1	1	1	1	#NULL!
0.0998	201	787826	3	1	5	81.81	8	1	6	8	#NULL!	6	#NULL!	#NULL!	#NULL!	#NULL!	#NULL!	#NULL!	1	1	1	1	#NULL!
0.0998	201	787826	3	1	5	70.9	6	5	3	3	#NULL!	3	#NULL!	#NULL!	#NULL!	#NULL!	#NULL!	#NULL!	2	1	1	1	#NULL!
0.0998	201	787826	3	1	5	57.92	6	4	1	1	#NULL!	2	#NULL!	#NULL!	#NULL!	#NULL!	#NULL!	#NULL!	1	1	1	1	#NULL!
0.0936	201	787826	3	1	6	87.5	3	6	5	4	#NULL!	5	#NULL!	#NULL!	#NULL!	#NULL!	#NULL!	#NULL!	1	1	1	1	#NULL!
0.0998	201	787826	3	1	5	27.11	6	6	5	3	#NULL!	4	#NULL!	#NULL!	#NULL!	#NULL!	#NULL!	#NULL!	1	1	1	1	#NULL!
0.0998	201	787826	3	1	5	96.57	2	6	3	2	#NULL!	2	#NULL!	#NULL!	#NULL!	#NULL!	#NULL!	#NULL!	2	1	1	2	#NULL!
0.0998	201	787826	3	1	5	59.82	8	6	5	2	#NULL!	1	#NULL!	#NULL!	#NULL!	#NULL!	#NULL!	#NULL!	#NULL!	1	1	1	#NULL!
0.0998	201	787826	3	1	5	49.95	6	5	4	7	#NULL!	3	#NULL!	#NULL!	#NULL!	#NULL!	#NULL!	#NULL!	1	1	1	1	#NULL!
0.0998	201	787826	3	1	5	56.03	7	2	5	8	#NULL!	6	#NULL!	#NULL!	#NULL!	#NULL!	#NULL!	#NULL!	1	1	1	1	#NULL!
0.0998	201	787826	3	1	5	98.98	1	6	4	3	#NULL!	2	#NULL!	#NULL!	#NULL!	#NULL!	#NULL!	#NULL!	2	2	3	1	#NULL!
0.0998	201	787826	3	1	5	75.74	1	6	3	3	#NULL!	3	#NULL!	#NULL!	#NULL!	#NULL!	#NULL!	#NULL!	1	1	#NULL!	1	#NULL!
0.0998	201	787826	3	1	5	#NULL!	1	4	4	1	#NULL!	1	#NULL!	#NULL!	#NULL!	#NULL!	#NULL!	#NULL!	1	1	1	1	#NULL!
0.0998	201	787826	3	1	5	78.62	8	3	6	8	#NULL!	2	#NULL!	#NULL!	#NULL!	#NULL!	#NULL!	#NULL!	1	1	1	1	#NULL!
0.0629	201	787826	3	1	8	31.2	3	#NULL!	#NULL!	6	#NULL!	2	#NULL!	#NULL!	#NULL!	#NULL!	#NULL!	#NULL!	1	1	1	1	#NULL!
0.0998	201	787826	3	1	5	15.65	8	#NULL!	#NULL!	3	#NULL!	5	#NULL!	#NULL!	#NULL!	#NULL!	#NULL!	#NULL!	1	1	1	1	#NULL!
0.0998	201	787826	3	1	5	74.31	1	#NULL!	#NULL!	3	#NULL!	3	#NULL!	#NULL!	#NULL!	#NULL!	#NULL!	#NULL!	1	1	#NULL!	1	#NULL!
0.0998	201	787826	3	1	5	#NULL!	8	#NULL!	#NULL!	6	#NULL!	3	#NULL!	#NULL!	#NULL!	#NULL!	#NULL!	#NULL!	1	1	1	1	#NULL!
0.0998	201	787826	3	1	5	70.9	6	#NULL!	#NULL!	3	#NULL!	2	#NULL!	#NULL!	#NULL!	#NULL!	#NULL!	#NULL!	2	1	1	1	#NULL!
0.0998	201	787826	3	1	5	57.92	6	#NULL!	#NULL!	1	#NULL!	4	#NULL!	#NULL!	#NULL!	#NULL!	#NULL!	#NULL!	1	1	1	1	#NULL!
0.0998	201	787826	3	1	5	80.91	5	#NULL!	#NULL!	1	#NULL!	2	#NULL!	#NULL!	#NULL!	#NULL!	#NULL!	#NULL!	1	1	1	1	#NULL!
0.0998	201	787826	3	1	5	73.44	5	#NULL!	#NULL!	3	#NULL!	4	#NULL!	#NULL!	#NULL!	#NULL!	#NULL!	#NULL!	1	1	1	1	#NULL!
0.0998	201	787826	3	1	5	69.55	2	#NULL!	#NULL!	4	#NULL!	2	#NULL!	#NULL!	#NULL!	#NULL!	#NULL!	#NULL!	1	1	1	1	#NULL!
0.0998	201	787826	3	1	5	19.94	7	#NULL!	#NULL!	4	#NULL!	1	#NULL!	#NULL!	#NULL!	#NULL!	#NULL!	#NULL!	1	1	1	1	#NULL!
0.0998	201	787826	3	1	5	84.15	5	#NULL!	#NULL!	6	#NULL!	2	#NULL!	#NULL!	#NULL!	#NULL!	#NULL!	#NULL!	1	1	1	1	#NULL!
0.0998	201	787826	3	1	5	96.57	2	#NULL!	#NULL!	2	#NULL!	2	#NULL!	#NULL!	#NULL!	#NULL!	#NULL!	#NULL!	2	1	1	3	#NULL!
0.0998	201	787826	3	1	5	17.61	8	6	3	6	#NULL!	4	#NULL!	#NULL!	#NULL!	#NULL!	#NULL!	#NULL!	1	1	1	1	#NULL!
0.0529	201	787826	3	1	1	43.23	6	6	1	8	#NULL!	1	#NULL!	#NULL!	#NULL!	#NULL!	#NULL!	#NULL!	5	1	#NULL!	1	#NULL!
0.2468	201	787826	3	1	5	61.8	3	6	5	2	#NULL!	3	#NULL!	#NULL!	#NULL!	#NULL!	#NULL!	#NULL!	1	1	1	1	#NULL!
0.2468	201	787826	3	1	5	78.58	8	2	5	8	#NULL!	2	#NULL!	#NULL!	#NULL!	#NULL!	#NULL!	#NULL!	1	1	1	1	#NULL!
0.2468	201	787826	3	1	5	83.22	5	6	4	2	#NULL!	1	#NULL!	#NULL!	#NULL!	#NULL!	#NULL!	#NULL!	2	1	1	1	#NULL!
0.2468	201	787826	3	1	5	34.15	8	4	3	1	#NULL!	5	#NULL!	#NULL!	#NULL!	#NULL!	#NULL!	#NULL!	1	1	1	1	#NULL!
0.2316	201	787826	3	1	6	37.93	5	6	3	8	#NULL!	5	#NULL!	#NULL!	#NULL!	#NULL!	#NULL!	#NULL!	1	1	1	1	#NULL!
0.2468	201	787826	3	1	5	5.21	8	5	1	5	#NULL!	1	#NULL!	#NULL!	#NULL!	#NULL!	#NULL!	#NULL!	1	1	1	1	#NULL!
0.2468	201	787826	3	1	5	89.81	8	4	5	1	#NULL!	7	#NULL!	#NULL!	#NULL!	#NULL!	#NULL!	#NULL!	1	1	1	1	#NULL!
0.2468	201	787826	3	1	5	38.08	6	2	4	8	#NULL!	5	#NULL!	#NULL!	#NULL!	#NULL!	#NULL!	#NULL!	1	1	1	1	#NULL!
0.2468	201	787826	3	1	5	93.98	6	4	4	4	#NULL!	3	#NULL!	#NULL!	#NULL!	#NULL!	#NULL!	#NULL!	#NULL!	1	1	1	#NULL!
0.2468	201	787826	3	1	5	75.2	6	4	3	1	#NULL!	2	#NULL!	#NULL!	#NULL!	#NULL!	#NULL!	#NULL!	#NULL!	1	1	1	#NULL!
0.2468	201	787826	3	1	5	#NULL!	6	4	3	2	#NULL!	5	#NULL!	#NULL!	#NULL!	#NULL!	#NULL!	#NULL!	1	1	1	1	#NULL!
0.2468	201	787826	3	1	5	79.61	3	6	7	8	#NULL!	7	#NULL!	#NULL!	#NULL!	#NULL!	#NULL!	#NULL!	1	1	1	1	#NULL!
0.2468	201	787826	3	1	5	56.88	8	3	4	8	#NULL!	5	#NULL!	#NULL!	#NULL!	#NULL!	#NULL!	#NULL!	1	1	1	1	#NULL!
0.2468	201	787826	3	1	5	63.46	1	4	4	8	#NULL!	5	#NULL!	#NULL!	#NULL!	#NULL!	#NULL!	#NULL!	1	1	1	1	#NULL!
0.1309	201	787826	3	1	8	51.07	8	6	3	1	#NULL!	2	#NULL!	#NULL!	#NULL!	#NULL!	#NULL!	#NULL!	1	1	1	1	#NULL!
0.2468	201	787826	3	1	5	#NULL!	1	5	4	2	#NULL!	2	#NULL!	#NULL!	#NULL!	#NULL!	#NULL!	#NULL!	1	1	1	1	#NULL!
0.2468	201	787826	3	1	5	51.91	8	6	3	5	#NULL!	2	#NULL!	#NULL!	#NULL!	#NULL!	#NULL!	#NULL!	1	1	1	1	#NULL!
0.0959	201	787826	3	1	2	68.81	7	3	6	4	#NULL!	2	#NULL!	#NULL!	#NULL!	#NULL!	#NULL!	#NULL!	1	1	1	1	#NULL!
0.2468	201	787826	3	1	5	91.61	8	3	4	8	#NULL!	3	#NULL!	#NULL!	#NULL!	#NULL!	#NULL!	#NULL!	1	1	1	1	#NULL!
0.2468	201	787826	3	1	5	96.84	6	6	4	4	#NULL!	5	#NULL!	#NULL!	#NULL!	#NULL!	#NULL!	#NULL!	1	1	1	1	#NULL!
0.3297	201	787826	3	1	5	88.65	6	6	4	6	#NULL!	4	#NULL!	#NULL!	#NULL!	#NULL!	#NULL!	#NULL!	1	1	1	1	#NULL!
0.2468	201	787826	3	1	5	95.69	3	6	6	2	#NULL!	3	#NULL!	#NULL!	#NULL!	#NULL!	#NULL!	#NULL!	1	1	1	1	#NULL!
0.2468	201	787826	3	1	5	39.67	3	6	3	3	#NULL!	1	#NULL!	#NULL!	#NULL!	#NULL!	#NULL!	#NULL!	1	1	1	1	#NULL!
0.2468	201	787826	3	1	5	81.81	7	3	4	8	#NULL!	2	#NULL!	#NULL!	#NULL!	#NULL!	#NULL!	#NULL!	1	1	1	1	#NULL!
0.2468	201	787826	3	1	5	45.88	6	5	5	6	#NULL!	3	#NULL!	#NULL!	#NULL!	#NULL!	#NULL!	#NULL!	1	1	1	1	#NULL!
0.2468	201	787826	3	1	5	68.39	7	5	4	8	#NULL!	2	#NULL!	#NULL!	#NULL!	#NULL!	#NULL!	#NULL!	1	1	1	1	#NULL!
0.2468	201	787826	3	1	5	83.33	7	4	4	8	#NULL!	5	#NULL!	#NULL!	#NULL!	#NULL!	#NULL!	#NULL!	1	1	1	1	#NULL!
0.2468	201	787826	3	1	5	48.23	7	4	2	5	#NULL!	3	#NULL!	#NULL!	#NULL!	#NULL!	#NULL!	#NULL!	1	1	1	1	#NULL!
0.2468	201	787826	3	1	5	59.47	1	4	2	1	#NULL!	1	#NULL!	#NULL!	#NULL!	#NULL!	#NULL!	#NULL!	1	1	1	1	#NULL!
0.2468	201	787826	3	1	5	95.53	6	6	5	6	#NULL!	2	#NULL!	#NULL!	#NULL!	#NULL!	#NULL!	#NULL!	1	1	1	1	#NULL!
0.2316	201	787826	3	1	7	49.04	2	1	3	8	#NULL!	4	#NULL!	#NULL!	#NULL!	#NULL!	#NULL!	#NULL!	1	1	1	1	#NULL!
0.2468	201	787826	3	1	5	#NULL!	2	3	5	5	#NULL!	3	#NULL!	#NULL!	#NULL!	#NULL!	#NULL!	#NULL!	1	1	1	1	#NULL!
0.2468	201	787826	3	1	5	15.75	4	6	5	8	#NULL!	5	#NULL!	#NULL!	#NULL!	#NULL!	#NULL!	#NULL!	#NULL!	1	1	1	#NULL!
0.2468	201	787826	3	1	5	#NULL!	2	6	#NULL!	4	#NULL!	5	#NULL!	#NULL!	#NULL!	#NULL!	#NULL!	#NULL!	1	1	1	1	#NULL!
0.2468	201	787826	3	1	5	70.99	8	2	3	8	#NULL!	7	#NULL!	#NULL!	#NULL!	#NULL!	#NULL!	#NULL!	1	1	1	1	#NULL!
4.1683	214	87023	4	1	8	#NULL!	8	2	5	4	2	4	2	1	1	3	1	1	1	1	1	1	1
4.1031	214	87023	4	1	7	88.23	3	6	2	1	2	3	1	1	1	2	1	2	1	1	2	2	3
4.1031	214	87023	4	1	6	#NULL!	1	4	3	1	2	2	1	1	1	1	2	2	2	1	#NULL!	2	1
4.1031	214	87023	4	1	7	#NULL!	6	6	3	2	5	1	1	2	1	1	2	1	1	1	1	1	1
4.1031	214	87023	4	1	7	74.52	8	4	2	5	3	3	2	2	1	2	1	2	1	1	1	1	1
4.1683	214	87023	4	1	5	98.75	5	6	5	4	3	2	2	2	2	2	3	1	1	1	4	3	1
4.1031	214	87023	4	1	7	#NULL!	3	5	4	4	2	2	2	2	2	2	2	1	1	1	1	1	1
4.1031	214	87023	4	1	7	30.3	7	3	5	3	2	5	2	2	2	3	1	2	1	1	1	1	1
3.9944	214	87023	4	1	7	68.07	4	6	5	8	2	2	2	1	1	3	2	2	1	1	1	1	1
3.8018	214	87023	4	1	7	#NULL!	6	4	2	#NULL!	#NULL!	#NULL!	#NULL!	#NULL!	#NULL!	#NULL!	#NULL!	#NULL!	1	1	1	1	1
4.1683	214	87023	4	1	5	91.93	8	6	4	8	2	5	2	2	2	4	1	1	1	1	1	1	1
3.8018	214	87023	4	1	7	88.88	3	6	4	8	2	1	1	1	1	2	3	3	1	1	1	1	1
4.1683	214	87023	4	1	5	99.33	6	6	3	8	1	5	2	1	2	5	1	4	1	1	#NULL!	2	1
4.1683	214	87023	4	1	5	71.41	4	5	3	5	1	5	5	1	4	2	5	7	1	1	1	1	1
3.8018	214	87023	4	1	7	85.87	8	6	5	1	1	1	3	1	2	2	1	1	5	1	7	6	1
4.1683	214	87023	4	1	5	97.05	5	3	4	1	1	2	1	1	1	1	1	1	#NULL!	1	#NULL!	1	1
4.1683	214	87023	4	1	5	81.72	4	5	4	3	2	5	2	1	1	1	2	2	2	1	1	1	1
2.0186	214	87023	4	1	4	71.41	5	6	3	2	2	2	2	1	2	1	2	2	2	1	4	1	1
4.1683	214	87023	4	1	5	#NULL!	5	3	3	3	3	2	3	1	3	6	2	1	1	1	1	1	1
4.1683	214	87023	4	1	5	#NULL!	1	6	2	8	1	2	1	1	1	2	1	1	1	1	1	1	1
[truncated: 15,233 more rows]
